# Supplementary material for: Beneficial fungi reprogram tree metabolism toward growth and stress-associated pathways
Source: Appl Environ Microbiol. 2026 Jun 18;92(7):e00412-26. doi: 10.1128/aem.00412-26 (PMC13390345; doi:10.1128/aem.00412-26)
Supplement: Data S1 — Differential expression analysis of metabolites in sengon. [file aem.00412-26-s0001.xlsx]

## Sheet: Contents
Supplementary File S1. Differential expression analysis of metabolites in sengon
	1	SP vs SC_neg_up	Negative ion mode	Upregulated
	2	SP vs SC_neg_down	Negative ion mode	Downregulated
	3	SP vs SC_pos_up	Positive ion mode	Upregulated
	4	SP vs SC_pos_down	Positive ion mode	Downregulated
	5	SA vs SC_neg_up	Negative ion mode	Upregulated
	6	SA vs SC_neg_down	Negative ion mode	Downregulated
	7	SA vs SC_pos_up	Positive ion mode	Upregulated
	8	SA vs SC_pos_down	Positive ion mode	Downregulated

## Sheet: 1. SP vs SC_neg_up
Compound_ID	Name	IonMode	Formula	Molecular Weight	m/z	Mass Error	Adduct	RT (min)	Score	ClassI	ClassII	ClassIII	FC	log2FC	p value	VIP	Up/Down
Com_965_neg	Agatholsaeure	N	C20H32O3	320.235	319.228	0.89893	[M-H]-	8.2	0.61	-	-	-	3.24259	1.69715	0.0114926	1.3412	up
Com_3494_neg	Scandine N-oxide	N	C21H22N2O4	366.158	365.151	0.41122	[M-H]-	6.885	0.62	Alkaloids and derivatives	Melodinus alkaloids	-	5.50983	2.46201	0.0205998	1.63411	up
Com_1108_neg	16-Epivoacarpine	N	C21H24N2O4	368.174	349.156	0.07027	[M-H-H2O]-	7.203	-	Alkaloids and derivatives	Macroline alkaloids	-	3.35555	1.74655	0.00461899	1.40716	up
Com_3520_neg	beta-Yohimbine N-oxide	N	C21H26N2O4	370.189	369.182	0.48158	[M-H]-	7.166	-	Alkaloids and derivatives	Yohimbine alkaloids	-	2.71786	1.44247	0.0242194	1.49128	up
Com_3523_neg	Aspidocarpine	N	C22H30N2O3	370.226	369.22	5.26615	[M-H]-	9.313	0.97	Alkaloids and derivatives	Aspidospermatan-type alkaloids	-	2.37689	1.24907	0.0130337	2.02432	up
Com_2568_neg	(-)-Methallenestrilphenol	N	C17H20O3	272.141	271.132	9.03334	[M-H]-	7.501	0.52	Benzenoids	Naphthalenes	Naphthols and derivatives	5.84179	2.54641	0.0173996	1.90469	up
Com_2386_neg	Benz(a)anthracene, 9,10-dimethyl-	N	C20H16	256.125	255.119	5.24359	[M-H]-	6.305	-	Benzenoids	Phenanthrenes and derivatives	-	4.67647	2.22542	0.023013	1.64886	up
Com_1698_neg	4-Isopentylphenol	N	C11H16O	164.12	163.113	1.31166	[M-H]-	6.851	0.79	Benzenoids	Phenols	1-hydroxy-2-unsubstituted benzenoids	3.58373	1.84146	0.0418762	1.69573	up
Com_2219_neg	4-O-methylolivetolcarboxylic acid	N	C13H18O4	238.121	237.114	1.49339	[M-H]-	6.815	0.57	Benzenoids	Benzene and substituted derivatives	Benzoic acids and derivatives	3.00342	1.58661	0.0474264	1.62171	up
Com_1813_neg	5-(1-Methoxy-1-methylethyl)-2-methyl-phenol	N	C11H16O2	180.115	179.108	1.09293	[M-H]-	6.923	0.77	Benzenoids	Benzene and substituted derivatives	Phenylpropanes	2.32036	1.21435	0.0491304	1.61331	up
Com_3824_neg	Rhinacanthin E	N	C23H22O9	442.126	441.123	7.82552	[M-H]-	6.292	-	Lignans, neolignans and related compounds	-	-	14.7531	3.88295	0.0200481	1.5538	up
Com_3731_neg	Dendronobiloside B	N	C21H38O8	418.257	417.25	1.18668	[M-H]-	6.795	0.96	Lipids and lipid-like molecules	Prenol lipids	Terpene glycosides	34.1803	5.09509	0.00384127	1.77446	up
Com_3370_neg	(3R)-3,20-dihydroxyicosanoic acid	N	C20H40O4	344.293	343.286	0.79456	[M-H]-	7.936	0.53	Lipids and lipid-like molecules	Fatty Acyls	Fatty acids and conjugates	23.4449	4.5512	0.00831678	1.82591	up
Com_1193_neg	23-Nordeoxycholic acid	N	C23H38O4	378.277	377.27	1.33698	[M-H]-	8.135	-	Lipids and lipid-like molecules	Steroids and steroid derivatives	Bile acids, alcohols and derivatives	9.26036	3.21107	0.0421957	1.43784	up
Com_3546_neg	2beta-methoxy-2-deethoxy-8-O-deacylphantomolin-8-O-tiglinate	N	C21H26O6	374.173	373.164	5.3828	[M-H]-	7.303	-	Lipids and lipid-like molecules	Fatty Acyls	Fatty acid esters	8.70703	3.12218	0.0343148	1.38647	up
Com_2989_neg	5-Ethyl-3,4-dimethyl-2-furanundecanoic acid	N	C19H32O3	308.235	307.228	1.49191	[M-H]-	8.202	0.65	Lipids and lipid-like molecules	Fatty Acyls	Fatty acids and conjugates	6.7707	2.7593	0.0279615	1.54414	up
Com_473_neg	5alpha-Hydroxycostic acid	N	C15H22O3	250.157	231.139	0.54675	[M-H-H2O]-	6.805	-	Lipids and lipid-like molecules	Prenol lipids	Sesquiterpenoids	6.2801	2.65079	0.019776	1.60643	up
Com_2290_neg	Liarin	N	C10H15NO6	245.09	244.083	1.30685	[M-H]-	5.66	0.55	Lipids and lipid-like molecules	Fatty Acyls	Fatty acyl glycosides	6.1435	2.61906	0.0301403	1.73667	up
Com_2983_neg	Gestrinone	N	C21H24O2	308.178	307.171	1.53091	[M-H]-	6.862	-	Lipids and lipid-like molecules	Steroids and steroid derivatives	Estrane steroids	5.81455	2.53967	0.0211951	1.78507	up
Com_1726_neg	Chrysanthemic acid	N	C10H16O2	168.115	167.108	0.94812	[M-H]-	6.814	0.67	Lipids and lipid-like molecules	Prenol lipids	Monoterpenoids	5.39915	2.43273	0.00978648	1.74118	up
Com_2158_neg	2-Gonen	N	C17H26	230.203	229.196	0.43423	[M-H]-	7.478	-	Lipids and lipid-like molecules	Steroids and steroid derivatives	-	5.34387	2.41788	0.0176868	1.95141	up
Com_4207_neg	Roridin E acetate	N	C31H40O9	556.267	555.259	2.02135	[M-H]-	6.514	0.52	Lipids and lipid-like molecules	Prenol lipids	Sesquiterpenoids	4.96692	2.31235	0.0429883	1.79841	up
Com_2743_neg	Deoxy phytoprostane J1	N	C18H26O3	290.188	289.181	1.15652	[M-H]-	6.861	0.92	Lipids and lipid-like molecules	Fatty Acyls	Eicosanoids	4.89275	2.29065	0.0466558	1.57215	up
Com_3151_neg	15-OxoEDE	N	C20H34O3	322.251	321.244	0.70829	[M-H]-	8.566	0.83	Lipids and lipid-like molecules	Fatty Acyls	Fatty acids and conjugates	4.88407	2.28808	0.0369901	1.53331	up
Com_2588_neg	(Z)-Octadec-12-ene-8,10-diynoic acid	N	C18H26O2	274.193	273.186	1.52272	[M-H]-	7.486	0.73	Lipids and lipid-like molecules	Fatty Acyls	Fatty acids and conjugates	4.85111	2.27831	0.0273414	1.93107	up
Com_921_neg	Triptophenolide	N	C20H24O3	312.173	311.163	7.79823	[M-H]-	7.509	0.53	Lipids and lipid-like molecules	Steroids and steroid derivatives	Oxosteroids	4.26568	2.09278	0.000478485	1.96741	up
Com_3719_neg	Dendroside C	N	C21H36O8	416.241	415.234	1.59713	[M-H]-	5.807	0.85	Lipids and lipid-like molecules	Prenol lipids	Terpene glycosides	4.21379	2.07512	0.0150804	2.02202	up
Com_3646_neg	Isoadenolin E, (rel)-	N	C21H32O7	396.215	395.205	5.44863	[M-H]-	7.105	-	Lipids and lipid-like molecules	Prenol lipids	Diterpenoids	4.20577	2.07237	0.0173645	1.61911	up
Com_2325_neg	Sterol	N	C17H28O	248.214	247.207	0.79139	[M-H]-	7.491	0.74	Lipids and lipid-like molecules	Steroids and steroid derivatives	Hydroxysteroids	4.02758	2.00991	0.0275863	1.92995	up
Com_2785_neg	Fumigaclavine G	N	C20H26N2	294.21	293.204	4.65908	[M-H]-	7.469	0.54	Lipids and lipid-like molecules	Glycerolipids	Diradylglycerols	3.98378	1.99414	0.0455642	1.85549	up
Com_3640_neg	isoadenolin C	N	C21H30O7	394.199	393.19	4.88872	[M-H]-	6.82	-	Lipids and lipid-like molecules	Prenol lipids	Diterpenoids	3.95559	1.98389	0.0120961	1.76389	up
Com_2761_neg	9-OxoOTrE	N	C18H28O3	292.204	291.197	0.77401	[M-H]-	7.497	0.89	Lipids and lipid-like molecules	Fatty Acyls	Lineolic acids and derivatives	3.93364	1.97586	0.00368365	1.80717	up
Com_1814_neg	5-(1-Methylethyl)-2-propyl-2-cyclohexen-1-one	N	C12H20O	180.151	179.144	0.91815	[M-H]-	6.466	0.81	Lipids and lipid-like molecules	Prenol lipids	Monoterpenoids	3.70229	1.88842	0.0242351	1.85882	up
Com_2985_neg	Soraphen O	N	C18H28O4	308.199	307.192	0.87836	[M-H]-	6.247	0.88	Lipids and lipid-like molecules	Fatty Acyls	Fatty alcohols	3.49568	1.80557	0.030669	1.38456	up
Com_3216_neg	2,3-Dinor-8-iso prostaglandin F1alpha	N	C18H32O5	328.225	327.218	0.52097	[M-H]-	7.166	0.70	Lipids and lipid-like molecules	Fatty Acyls	Eicosanoids	3.28069	1.714	0.0435587	1.37137	up
Com_2987_neg	14,15,-Bisnor-8(17)-labdene-16,19-dioic acid	N	C18H28O4	308.199	307.192	0.75259	[M-H]-	7.273	0.94	Lipids and lipid-like molecules	Fatty Acyls	Fatty acids and conjugates	3.21737	1.68588	0.0388068	1.40106	up
Com_599_neg	2-[(2R,4aR,8R,8aR)-8-hydroxy-4a,8-dimethyl-1,2,3,4,5,6,7,8a-octahydronaphthalen-2-yl]prop-2-enoic acid	N	C15H24O3	252.173	251.165	0.44581	[M-H]-	6.985	0.52	Lipids and lipid-like molecules	Prenol lipids	Sesquiterpenoids	3.14289	1.65209	0.0161688	1.5777	up
Com_4087_neg	Eurostoside	N	C24H28O12	508.158	507.151	0.7953	[M-H]-	5.324	0.58	Lipids and lipid-like molecules	Prenol lipids	Terpene glycosides	3.08007	1.62296	0.00316679	1.41626	up
Com_3312_neg	18-Cooh-19,20-ltb4	N	C18H26O6	338.173	337.166	1.6743	[M-H]-	6.105	0.67	Lipids and lipid-like molecules	Fatty Acyls	Fatty acids and conjugates	2.9584	1.56482	0.0444056	1.13381	up
Com_3909_neg	Ligurobustoside A	N	C22H38O10	462.247	461.24	1.59127	[M-H]-	6.078	0.66	Lipids and lipid-like molecules	Prenol lipids	Terpene glycosides	2.85441	1.51319	0.0312824	1.62048	up
Com_4018_neg	Taxuyunnanine P	N	C24H38O10	486.247	485.24	1.01038	[M-H]-	6.235	0.68	Lipids and lipid-like molecules	Prenol lipids	Diterpenoids	2.79466	1.48267	0.0323366	1.99466	up
Com_3568_neg	11alpha-Hydroxypoststerone	N	C21H30O6	378.204	377.195	5.62813	[M-H]-	7.496	-	Lipids and lipid-like molecules	Steroids and steroid derivatives	Oxosteroids	2.73778	1.453	0.000546077	1.94586	up
Com_3016_neg	9(S)-HpOTrE	N	C18H30O4	310.214	309.207	0.5678	[M-H]-	7.512	0.85	Lipids and lipid-like molecules	Fatty Acyls	Lineolic acids and derivatives	2.69524	1.43042	0.0171358	1.57571	up
Com_3838_neg	Maoesin D	N	C24H30O8	446.194	445.182	9.73444	[M-H]-	7.491	-	Lipids and lipid-like molecules	Prenol lipids	Diterpenoids	2.63318	1.39681	0.0039352	1.95466	up
Com_784_neg	4-Hydroxyestradiol	N	C18H24O3	288.173	287.166	1.02989	[M-H]-	6.285	0.57	Lipids and lipid-like molecules	Steroids and steroid derivatives	Estrane steroids	2.60554	1.38158	0.0183896	1.44677	up
Com_932_neg	Carnosic acid	N	C20H28O4	332.199	313.179	6.97835	[M-H-H2O]-	7.48	0.72	Lipids and lipid-like molecules	Prenol lipids	Diterpenoids	2.58635	1.37092	0.00915716	1.68908	up
Com_3549_neg	Linarionoside A	N	C19H34O7	374.23	373.224	1.25364	[M-H]-	6.137	0.59	Lipids and lipid-like molecules	Prenol lipids	Terpene glycosides	2.54507	1.3477	0.0171671	1.10984	up
Com_3037_neg	11-hydroxy-(12S,13S)-epoxy-(9Z)-octadecenoic acid	N	C18H32O4	312.23	311.223	0.04344	[M-H]-	7.171	0.89	Lipids and lipid-like molecules	Fatty Acyls	Fatty acids and conjugates	2.41623	1.27276	0.0203023	1.48211	up
Com_2589_neg	Dicranin	N	C18H26O2	274.193	273.187	1.91625	[M-H]-	6.938	0.53	Lipids and lipid-like molecules	Fatty Acyls	Fatty acids and conjugates	2.31905	1.21353	0.0245322	1.619	up
Com_2199_neg	Atlantolone	N	C15H24O2	236.178	235.171	1.53984	[M-H]-	7.556	0.59	Lipids and lipid-like molecules	Prenol lipids	Sesquiterpenoids	2.21551	1.14764	0.0239011	1.55167	up
Com_4138_neg	Verbenabraside A	N	C25H32O12	524.189	523.186	7.12137	[M-H]-	5.836	-	Lipids and lipid-like molecules	Prenol lipids	Terpene glycosides	2.14412	1.10039	0.0457195	1.48354	up
Com_923_neg	(-)-(E)-Guggulsterone	N	C21H28O2	312.209	311.201	0.81078	[M-H]-	7.176	0.55	Lipids and lipid-like molecules	Steroids and steroid derivatives	Androstane steroids	2.0895	1.06316	0.0240873	1.4624	up
Com_3014_neg	Gallicynoic acid D	N	C18H30O4	310.214	309.207	0.17637	[M-H]-	6.686	0.88	Lipids and lipid-like molecules	Fatty Acyls	Fatty acids and conjugates	2.03844	1.02747	0.0192718	1.4995	up
Com_4171_neg	Ajubractin C	N	C29H44O9	536.299	535.292	1.08309	[M-H]-	6.697	0.92	Organic acids and derivatives	Carboxylic acids and derivatives	Tricarboxylic acids and derivatives	78.8364	6.30079	0.0266163	2.04127	up
Com_1878_neg	3-Dehydroquinic acid	N	C7H10O6	190.048	189.039	7.68677	[M-H]-	5.311	0.58	Organic acids and derivatives	Hydroxy acids and derivatives	Alpha hydroxy acids and derivatives	24.5364	4.61685	0.000252623	1.9583	up
Com_4117_neg	Siphonodictyal B3	N	C22H30O10S2	518.128	517.121	0.44282	[M-H]-	4.889	-	Organic acids and derivatives	Organic sulfuric acids and derivatives	Arylsulfates	4.69202	2.23021	0.039385	1.49567	up
Com_2160_neg	N-Succinyl-L-glutamate 5-semialdehyde	N	C9H13NO6	231.074	230.067	0.47685	[M-H]-	1.506	0.53	Organic acids and derivatives	Carboxylic acids and derivatives	Amino acids, peptides, and analogues	4.68445	2.22788	0.0425014	1.59147	up
Com_3184_neg	Isoleucyl-prolyl-proline	N	C16H27N3O4	325.2	324.19	8.84734	[M-H]-	6.312	-	Organic acids and derivatives	Carboxylic acids and derivatives	Amino acids, peptides, and analogues	4.54132	2.18311	0.0301588	1.53885	up
Com_3035_neg	Oseltamivir	N	C16H28N2O4	312.205	311.195	7.65863	[M-H]-	7.176	0.53	Organic acids and derivatives	Carboxylic acids and derivatives	Amino acids, peptides, and analogues	3.03224	1.60038	0.0326503	1.71936	up
Com_3804_neg	HC-toxin	N	C21H32N4O6	436.232	435.224	1.47192	[M-H]-	5.41	0.58	Organic acids and derivatives	Carboxylic acids and derivatives	Amino acids, peptides, and analogues	2.9982	1.5841	0.00984509	1.50455	up
Com_2784_neg	Isopropyl dodecylfluorophosphonate	N	C15H32FO2P	294.212	293.203	6.98485	[M-H]-	7.203	-	Organic acids and derivatives	Organic phosphonic acids and derivatives	Phosphonic acid esters	2.97558	1.57317	0.0139747	1.30313	up
Com_1879_neg	3-HYDROXYSUBERIC ACID	N	C8H14O5	190.084	189.077	1.44208	[M-H]-	5.16	0.73	Organic acids and derivatives	Hydroxy acids and derivatives	Medium-chain hydroxy acids and derivatives	2.61867	1.38883	0.0249157	1.77605	up
Com_320_neg	(-)-Camphoric acid	N	C10H16O4	200.105	199.098	0.99104	[M-H]-	6.298	0.66	Organic acids and derivatives	Carboxylic acids and derivatives	Dicarboxylic acids and derivatives	2.17745	1.12264	0.0359052	1.4545	up
Com_2597_neg	Itoside M	N	C12H20O7	276.121	275.114	1.72352	[M-H]-	5.344	0.65	Organic oxygen compounds	Organooxygen compounds	Carbohydrates and carbohydrate conjugates	5.75301	2.52432	0.0134675	1.92688	up
Com_571_neg	Crenulatin	N	C11H20O6	248.126	247.119	1.0714	[M-H]-	4.995	0.77	Organic oxygen compounds	Organooxygen compounds	Carbohydrates and carbohydrate conjugates	5.41444	2.43681	0.020393	1.81653	up
Com_1890_neg	2,2,6,7-Tetramethylbicyclo[4.3.0]nona-1(9),4-dien-8-ol	N	C13H20O	192.151	191.144	1.29101	[M-H]-	6.822	0.80	Organic oxygen compounds	Organooxygen compounds	Alcohols and polyols	5.18095	2.37322	0.012116	1.71042	up
Com_2754_neg	Itoside L	N	C12H20O8	292.116	291.109	0.99983	[M-H]-	4.996	0.93	Organic oxygen compounds	Organooxygen compounds	Carbohydrates and carbohydrate conjugates	4.5801	2.19538	0.0268242	1.79623	up
Com_2473_neg	Chabrolol A	N	C17H28O2	264.209	263.202	1.69569	[M-H]-	6.934	0.55	Organic oxygen compounds	Organooxygen compounds	Alcohols and polyols	3.74481	1.90489	0.0194496	1.5914	up
Com_2657_neg	Gelcohol	N	C16H26O4	282.183	281.176	0.92667	[M-H]-	6.498	-	Organic oxygen compounds	Organooxygen compounds	Alcohols and polyols	3.22915	1.69116	0.0223489	1.73687	up
Com_3690_neg	Daumone 4	N	C18H32O10	408.2	407.193	1.31213	[M-H]-	5.521	0.64	Organic oxygen compounds	Organooxygen compounds	Carbohydrates and carbohydrate conjugates	2.32672	1.2183	0.0108219	1.90962	up
Com_281_neg	Transtorine	N	C10H7NO3	189.043	188.036	1.40867	[M-H]-	5.311	1.00	Organoheterocyclic compounds	Quinolines and derivatives	Quinoline carboxylic acids	24.4671	4.61277	9.53569e-05	1.97221	up
Com_1719_neg	Uric acid	N	C5H4N4O3	168.028	167.021	1.08577	[M-H]-	1.892	0.93	Organoheterocyclic compounds	Imidazopyrimidines	Purines and purine derivatives	15.224	3.92827	0.000490694	2.1277	up
Com_3345_neg	Asperorydine I	N	C19H22N2O4	342.158	341.153	7.57052	[M-H]-	6.966	-	Organoheterocyclic compounds	Isoindoles and derivatives	Isoindolines	9.48179	3.24516	0.0152927	1.74865	up
Com_472_neg	Encecalin	N	C14H16O3	232.11	231.101	8.68193	[M-H]-	6.832	-	Organoheterocyclic compounds	Benzopyrans	1-benzopyrans	7.53003	2.91266	0.0217324	1.85889	up
Com_1639_neg	Dehydro-1,8-cineole	N	C10H16O	152.12	151.113	1.06438	[M-H]-	6.932	0.78	Organoheterocyclic compounds	Pyrans	-	4.62453	2.20931	0.00913737	1.66483	up
Com_3365_neg	Oxyphencyclimine	N	C20H28N2O3	344.21	343.203	0.36793	[M-H]-	6.302	-	Organoheterocyclic compounds	Diazines	Pyrimidines and pyrimidine derivatives	4.50075	2.17017	0.00688701	1.49397	up
Com_1632_neg	Xanthine	N	C5H4N4O2	152.033	151.026	1.14555	[M-H]-	2.23	0.81	Organoheterocyclic compounds	Imidazopyrimidines	Purines and purine derivatives	3.58964	1.84384	0.0282994	1.80678	up
Com_527_neg	DIBOA	N	C8H7NO4	181.038	240.052	1.0642	[M+CH3COOH-H]-	5.108	0.58	Organoheterocyclic compounds	Benzoxazines	Benzoxazinones	2.80238	1.48665	0.0144381	1.51744	up
Com_1649_neg	1,8-Cineole	N	C10H18O	154.136	153.129	1.11187	[M-H]-	6.919	0.61	Organoheterocyclic compounds	Oxanes	-	2.58215	1.36857	0.032763	1.24936	up
Com_4181_neg	(-)-Gypsetin	N	C32H36N4O4	540.274	539.264	5.30944	[M-H]-	7.047	-	Organoheterocyclic compounds	Indoles and derivatives	Pyrroloindoles	2.4906	1.3165	0.0324991	1.8146	up
Com_1780_neg	Gramine	N	C11H14N2	174.116	173.107	9.59435	[M-H]-	5.844	-	Organoheterocyclic compounds	Indoles and derivatives	Indoles	2.46062	1.29902	0.0352527	1.35212	up
Com_2807_neg	(-)-Vallesamidine	N	C20H28N2	296.225	295.219	2.96778	[M-H]-	7.819	0.55	Organoheterocyclic compounds	Indoles and derivatives	Pyridoindoles	2.16335	1.11327	0.038458	1.35638	up
Com_3364_neg	alpha,alpha'-Diethyl-4,4'-bis(2-propynyloxy)stilbene	N	C24H24O2	344.178	343.168	6.17799	[M-H]-	6.89	-	Phenylpropanoids and polyketides	Stilbenes	-	8.09595	3.0172	0.0193088	1.59611	up
Com_1327_neg	Ellagic acid 4-O-beta-D-glucopyranoside	N	C20H16O13	464.059	463.055	7.25731	[M-H]-	5.25	0.57	Phenylpropanoids and polyketides	Tannins	Hydrolyzable tannins	6.87252	2.78084	0.00172129	1.43408	up
Com_3212_neg	Eiseniachloride B	N	C18H29ClO3	328.181	327.173	0.86188	[M-H]-	7.707	-	Phenylpropanoids and polyketides	Macrolides and analogues	-	6.83164	2.77223	0.00962919	1.61575	up
Com_2380_neg	Coumarin 102	N	C16H17NO2	255.126	254.116	9.5485	[M-H]-	6.302	0.61	Phenylpropanoids and polyketides	Coumarins and derivatives	-	4.33431	2.1158	0.0282723	1.59496	up
Com_2804_neg	7-O-Demethyl-2,3-dihydro-albocycline	N	C17H28O4	296.199	295.192	0.70983	[M-H]-	6.299	0.69	Phenylpropanoids and polyketides	Macrolides and analogues	-	3.27769	1.71268	0.0349556	1.37758	up
Com_970_neg	Beta-Zearalanol	N	C18H26O5	322.178	321.171	1.48132	[M-H]-	6.189	0.59	Phenylpropanoids and polyketides	Macrolides and analogues	-	3.12232	1.64262	0.0328727	1.35	up
Com_2614_neg	Fenoksan	N	C17H26O3	278.188	277.181	1.06612	[M-H]-	6.303	0.64	Phenylpropanoids and polyketides	Phenylpropanoic acids	-	2.76049	1.46493	0.0311115	1.22898	up
Com_2312_neg	Cybrodal	N	C15H18O3	246.126	245.116	8.42148	[M-H]-	7.526	-	Phenylpropanoids and polyketides	Cinnamaldehydes	-	2.68332	1.42402	0.0262719	1.65647	up
Com_2114_neg	Chloriolide	N	C12H18O4	226.121	225.113	1.00777	[M-H]-	6.305	0.81	Phenylpropanoids and polyketides	Macrolides and analogues	-	2.65765	1.41015	0.0177917	1.47277	up
Com_2598_neg	p-Coumaroylagmatine	N	C14H20N4O2	276.159	275.15	3.49816	[M-H]-	5.979	-	Phenylpropanoids and polyketides	Cinnamic acids and derivatives	Hydroxycinnamic acids and derivatives	2.50952	1.32741	0.0116191	1.92716	up
Com_1077_neg	1-Caffeoyl-beta-D-glucose	N	C15H18O9	342.095	341.088	0.90251	[M-H]-	5.278	0.82	Phenylpropanoids and polyketides	Cinnamic acids and derivatives	Hydroxycinnamic acids and derivatives	2.26999	1.18268	0.02456	1.38386	up

## Sheet: 2. SP vs SC_neg_down
Compound_ID	Name	Ion Mode	Formula	Molecular Weight	m/z	Mass Error	Adduct	RT (min)	Score	ClassI	ClassII	ClassIII	FC	log2FC	p value	VIP	Up/Down
Com_436_neg	Iriflophenone	N	C13H10O5	246.053	227.033	9.26879	[M-H-H2O]-	9.158	0.74	Benzenoids	Benzene and substituted derivatives	Benzophenones	0.228842	-2.12758	0.0186918	1.6992	down
Com_570_neg	Magnolol	N	C18H18O2	266.131	247.112	2.17678	[M-H-H2O]-	4.96	0.51	Benzenoids	Benzene and substituted derivatives	Biphenyls and derivatives	0.23196	-2.10806	0.0177126	1.9221	down
Com_4011_neg	Ardisiaquinone E	N	C29H40O6	484.282	483.273	5.23849	[M-H]-	9.16	0.98	Benzenoids	Phenols	Benzenediols	0.3003	-1.73552	0.0213496	1.62768	down
Com_3981_neg	Loperamide	N	C29H33ClN2O2	476.223	475.219	6.59258	[M-H]-	5.472	0.55	Benzenoids	Benzene and substituted derivatives	Diphenylmethanes	0.398766	-1.32639	0.0350955	1.80804	down
Com_3427_neg	Clidinium	N	C22H26NO3+	352.191	351.185	2.66716	[M-H]-	6.971	0.73	Benzenoids	Benzene and substituted derivatives	Diphenylmethanes	0.474311	-1.0761	0.0440753	1.02924	down
Com_4433_neg	Macrostemonoside L	N	C45H74O19	918.482	917.477	2.19921	[M-H]-	6.65	-	Lipids and lipid-like molecules	Steroids and steroid derivatives	Steroidal glycosides	0.18477	-2.4362	0.0246666	1.53502	down
Com_1420_neg	1-Eicosanoyl-sn-glycero-3-phosphocholine	N	C28H58NO7P	551.395	596.389	6.51886	[M+HCOOH-H]-	7.344	-	Lipids and lipid-like molecules	Glycerophospholipids	Glycerophosphocholines	0.261754	-1.93371	0.0401382	1.39036	down
Com_3945_neg	Ebracteatoside C	N	C20H36O12	468.221	467.214	1.07398	[M-H]-	5.939	0.75	Lipids and lipid-like molecules	Fatty Acyls	Fatty acyl glycosides	0.275699	-1.85883	0.00821879	1.84956	down
Com_4280_neg	Asparagoside B	N	C33H56O9	596.392	595.386	1.87254	[M-H]-	7.345	-	Lipids and lipid-like molecules	Steroids and steroid derivatives	Steroidal glycosides	0.302972	-1.72274	0.0499721	1.43997	down
Com_4014_neg	Lantanoic acid	N	C30H44O5	484.319	483.314	4.92409	[M-H]-	9.163	0.59	Lipids and lipid-like molecules	Prenol lipids	Triterpenoids	0.305799	-1.70935	0.022544	1.61495	down
Com_4406_neg	Wattoside I	N	C39H64O15	772.425	771.419	2.27367	[M-H]-	6.84	-	Lipids and lipid-like molecules	Steroids and steroid derivatives	Steroidal glycosides	0.343379	-1.54213	0.0287327	1.39443	down
Com_4257_neg	Malyngamide R	N	C30H47ClN2O7	582.307	581.301	1.97001	[M-H]-	9.329	0.92	Lipids and lipid-like molecules	Fatty Acyls	Fatty amides	0.369354	-1.43692	0.024906	1.89693	down
Com_1386_neg	LPS(18:1)	N	C24H46NO9P	523.291	522.284	1.16249	[M-H]-	9.326	0.94	Lipids and lipid-like molecules	Glycerophospholipids	Glycerophosphoserines	0.373525	-1.42072	0.0102966	1.33103	down
Com_1446_neg	Picfeltarraenin IB	N	C42H64O14	792.43	791.428	6.96313	[M-H]-	9.682	-	Lipids and lipid-like molecules	Steroids and steroid derivatives	Steroidal glycosides	0.375342	-1.41372	0.0441405	1.75405	down
Com_4346_neg	all-trans-Heptaprenyl diphosphate	N	C35H60O7P2	654.381	653.377	3.95119	[M-H]-	8.836	-	Lipids and lipid-like molecules	Prenol lipids	Polyprenols	0.397541	-1.33082	0.0315307	1.79254	down
Com_4100_neg	16-Diacetoxy-7alpha-hydroxy-18-malonyloxy-ent-cleroda-3-ene	N	C27H42O9	510.283	509.276	1.21539	[M-H]-	6.182	0.52	Lipids and lipid-like molecules	Prenol lipids	Diterpenoids	0.418016	-1.25837	0.0482395	1.6467	down
Com_3790_neg	Secologanin dimethyl acetal	N	C19H30O11	434.179	433.172	0.80242	[M-H]-	5.576	0.62	Lipids and lipid-like molecules	Prenol lipids	Terpene glycosides	0.491691	-1.02418	0.0203766	1.49204	down
Com_757_neg	Guanosine	N	C10H13N5O5	283.092	282.085	0.71904	[M-H]-	3.457	0.94	Nucleosides, nucleotides, and analogues	Purine nucleosides	-	0.340609	-1.55381	0.0411426	1.71463	down
Com_3949_neg	acetyl-andilesin A	N	C27H34O7	470.23	469.22	7.10427	[M-H]-	5.924	-	Organic acids and derivatives	Carboxylic acids and derivatives	Tricarboxylic acids and derivatives	0.191653	-2.38343	0.0406721	1.7779	down
Com_2975_neg	(R)-Mevalonate 3,5-bisphosphate	N	C6H14O10P2	308.006	306.998	3.33399	[M-H]-	1.541	-	Organic acids and derivatives	Organic phosphoric acids and derivatives	Phosphate esters	0.267109	-1.9045	0.0219858	1.62387	down
Com_2619_neg	N-(E-4-coumaroyl)-aspartate	N	C13H13NO6	279.074	278.067	1.26138	[M-H]-	5.277	0.70	Organic acids and derivatives	Carboxylic acids and derivatives	Amino acids, peptides, and analogues	0.29268	-1.77261	0.045986	1.51046	down
Com_4009_neg	Segetalin B	N	C24H32N6O5	484.243	483.232	8.88753	[M-H]-	9.165	0.54	Organic acids and derivatives	Carboxylic acids and derivatives	Amino acids, peptides, and analogues	0.319831	-1.64462	0.0290483	1.75701	down
Com_4282_neg	Cinnafragrin D	N	C34H46O9	598.314	597.306	2.09651	[M-H]-	9.393	0.89	Organic acids and derivatives	Carboxylic acids and derivatives	Dicarboxylic acids and derivatives	0.344641	-1.53684	0.0207212	1.69128	down
Com_2608_neg	Pantetheine	N	C11H22N2O4S	278.13	277.123	0.40464	[M-H]-	5.844	0.92	Organic acids and derivatives	Carboxylic acids and derivatives	Amino acids, peptides, and analogues	0.344746	-1.53639	0.00684549	1.58288	down
Com_2941_neg	Histamine-betaxanthin	N	C14H16N4O4	304.117	303.109	3.41597	[M-H]-	5.621	-	Organic acids and derivatives	Carboxylic acids and derivatives	Amino acids, peptides, and analogues	0.344764	-1.53632	0.0347718	1.9108	down
Com_1781_neg	4-Deoxy-L-threo-5-hexosulose uronate	N	C6H7O6-	175.024	174.017	0.73477	[M-H]-	5.373	0.69	Organic acids and derivatives	Keto acids and derivatives	Medium-chain keto acids and derivatives	0.360113	-1.47348	0.0347113	1.84385	down
Com_3453_neg	N-Myristoyl Lysine	N	C20H40N2O3	356.304	355.297	1.28614	[M-H]-	7.925	-	Organic acids and derivatives	Carboxylic acids and derivatives	Amino acids, peptides, and analogues	0.456819	-1.13031	0.0442224	1.78768	down
Com_3769_neg	Dehydroradiosumin	N	C22H30N4O5	430.222	429.213	2.25267	[M-H]-	5.485	0.76	Organic acids and derivatives	Carboxylic acids and derivatives	Amino acids, peptides, and analogues	0.495363	-1.01344	0.0385766	1.7633	down
Com_3318_neg	6-Hydroxy-5-methoxyindole glucuronide	N	C15H17NO8	339.095	338.088	0.34633	[M-H]-	5.25	0.51	Organic oxygen compounds	Organooxygen compounds	Carbohydrates and carbohydrate conjugates	0.284766	-1.81215	0.0290296	1.59434	down
Com_2992_neg	Isotan B	N	C14H15NO7	309.085	308.078	1.33715	[M-H]-	5.253	-	Organic oxygen compounds	Organooxygen compounds	Carbohydrates and carbohydrate conjugates	0.300538	-1.73438	0.0212099	1.91028	down
Com_3008_neg	Abealpha1-3Manalpha	N	C12H22O9	310.126	309.119	0.98892	[M-H]-	4.582	0.94	Organic oxygen compounds	Organooxygen compounds	Carbohydrates and carbohydrate conjugates	0.450648	-1.14993	0.0456082	1.9252	down
Com_1861_neg	2-(Sec-butyldisulfanyl)-1h-imidazole	N	C7H12N2S2	188.044	187.036	3.61704	[M-H]-	5.07	-	Organoheterocyclic compounds	Azoles	Imidazoles	0.0421391	-4.5687	0.0489275	1.68376	down
Com_3420_neg	Candidusin A	N	C20H16O6	352.095	351.084	9.33952	[M-H]-	5.073	-	Organoheterocyclic compounds	Benzofurans	Phenylbenzofurans	0.146141	-2.77456	0.0465049	1.69596	down
Com_3346_neg	Anacine	N	C18H22N4O3	342.169	341.161	2.04169	[M-H]-	5.701	0.58	Organoheterocyclic compounds	Diazanaphthalenes	Benzodiazines	0.357678	-1.48326	0.0431317	1.59654	down
Com_1687_neg	PTERIN	N	C6H5N5O	163.049	162.041	6.70634	[M-H]-	5.261	0.79	Organoheterocyclic compounds	Pteridines and derivatives	Pterins and derivatives	0.369748	-1.43539	0.0450723	1.81393	down
Com_4292_neg	Hesperidin	N	C28H34O15	610.19	609.182	0.0511	[M-H]-	5.269	0.56	Phenylpropanoids and polyketides	Flavonoids	Flavonoid glycosides	0.120211	-3.05636	0.032553	1.87721	down
Com_3339_neg	Irisoid E	N	C17H10O8	342.038	341.03	1.22951	[M-H]-	1.539	-	Phenylpropanoids and polyketides	Flavonoids	Pyranoflavonoids	0.274824	-1.86342	0.0304068	1.59399	down
Com_4259_neg	6''-Demethoxyneocalycopterone	N	C34H32O9	584.205	583.2	4.03143	[M-H]-	9.16	0.73	Phenylpropanoids and polyketides	Flavonoids	Flavans	0.302098	-1.72691	0.0382108	1.69417	down
Com_3870_neg	Leucopelargonidin 3-O-glucoside	N	C21H24O11	452.132	451.123	3.71344	[M-H]-	1.344	0.65	Phenylpropanoids and polyketides	Flavonoids	Flavonoid glycosides	0.340417	-1.55462	0.000696856	1.83527	down
Com_2596_neg	(1E,6E)-1,7-Diphenyl-1,6-heptadiene-3,5-dione	N	C19H16O2	276.115	275.107	3.25406	[M-H]-	5.314	-	Phenylpropanoids and polyketides	Diarylheptanoids	Linear diarylheptanoids	0.414533	-1.27044	0.0452585	1.78895	down

## Sheet: 3. SP vs SC_pos_up
Compound_ID	Name	IonMode	Formula	Molecular Weight	m/z	Mass Error	Adduct	RT (min)	Score	ClassI	ClassII	ClassIII	FC	log2FC	p value	VIP	Up/Down
Com_3101_pos	Prolylleucine	P	C19H26N2O5	362.184	385.175	3.64084	[M+Na]+	7.226	-	-	-	-	8.22291	3.03965	0.0123859	1.52123	up
Com_7326_pos	Kopsinitarine B	P	C21H20N2O4	364.142	365.149	2.42751	[M+H]+	7.248	0.54	Alkaloids and derivatives	Aspidofractine alkaloids	-	24.9787	4.64262	0.00334156	1.72331	up
Com_6976_pos	Alstoyunine B	P	C20H24N2O3	340.179	341.187	2.07909	[M+H]+	6.933	-	Alkaloids and derivatives	Macroline alkaloids	-	16.7791	4.0686	0.0294923	1.66598	up
Com_6382_pos	Vincanidine	P	C19H20N2O2	308.152	309.161	5.2456	[M+H]+	6.918	0.53	Alkaloids and derivatives	Strychnos alkaloids	-	9.58504	3.26079	0.0120841	1.5784	up
Com_7637_pos	Kopsamidine A	P	C22H24N2O5	396.169	397.175	2.71747	[M+H]+	7.828	-	Alkaloids and derivatives	Aspidofractine alkaloids	-	9.23737	3.20748	0.0423921	1.47203	up
Com_7053_pos	Europine N-oxide	P	C16H27NO7	345.179	346.186	0.83274	[M+H]+	6.893	-	Alkaloids and derivatives	-	-	7.88583	2.97926	0.00765403	1.49195	up
Com_7388_pos	Kopsinol	P	C21H24N2O4	368.174	369.18	2.64965	[M+H]+	7.156	0.56	Alkaloids and derivatives	Aspidofractine alkaloids	-	7.66701	2.93866	0.0196529	1.52098	up
Com_2777_pos	SEN-N	P	C18H25NO6	351.168	352.173	7.90591	[M+H]+	7.709	-	Alkaloids and derivatives	-	-	7.21005	2.85001	0.0109634	1.52305	up
Com_2964_pos	Retrorsine N-oxide	P	C18H25NO7	367.163	368.168	7.52501	[M+H]+	6.887	0.51	Alkaloids and derivatives	-	-	7.17735	2.84345	0.00887753	1.56919	up
Com_6745_pos	Ilamine N-oxide	P	C16H27NO6	329.184	330.191	0.86447	[M+H]+	7.709	0.58	Alkaloids and derivatives	-	-	6.73393	2.75145	0.0111563	1.52719	up
Com_2754_pos	Scandine	P	C21H22N2O3	350.163	351.17	2.37696	[M+H]+	7.709	0.52	Alkaloids and derivatives	Melodinus alkaloids	-	6.67553	2.73888	0.00518716	1.49923	up
Com_6693_pos	19-Epiiboxygaine	P	C20H26N2O2	326.199	327.206	1.05847	[M+H]+	6.63	-	Alkaloids and derivatives	Ibogan-type alkaloids	-	4.98409	2.31733	0.00696783	1.53376	up
Com_1584_pos	Thermopsine	P	C15H20N2O	244.158	267.145	6.75332	[M+Na]+	5.456	0.61	Alkaloids and derivatives	Lupin alkaloids	Anagyrine-type alkaloids	4.30789	2.10698	0.0151496	1.87148	up
Com_2233_pos	Tabernanthine	P	C20H26N2O	310.205	311.212	0.25985	[M+H]+	6.266	-	Alkaloids and derivatives	Ibogan-type alkaloids	-	3.71446	1.89315	0.0439363	1.08271	up
Com_6744_pos	Crassifolazonine	P	C19H23NO4	329.163	330.173	8.80818	[M+H]+	6.888	-	Benzenoids	Phenol ethers	Anisoles	14.1156	3.81921	0.00447388	1.30809	up
Com_2869_pos	Itopride	P	C20H26N2O4	358.189	359.198	2.98437	[M+H]+	6.895	-	Benzenoids	Benzene and substituted derivatives	Benzoic acids and derivatives	10.4529	3.38583	0.0411019	1.4725	up
Com_8498_pos	Chloramphenicol palmitate	P	C27H42Cl2N2O6	560.242	561.251	3.66442	[M+H]+	5.571	-	Benzenoids	Benzene and substituted derivatives	Nitrobenzenes	9.87365	3.30358	0.0163841	1.48755	up
Com_6727_pos	Labetalol	P	C19H24N2O3	328.179	329.188	4.58845	[M+H]+	7.708	-	Benzenoids	Benzene and substituted derivatives	Benzoic acids and derivatives	5.81791	2.5405	0.00809147	1.45517	up
Com_3005_pos	methyl 2-[4-hydroxy-8-(trifluoromethyl)quinoline-3-amido]benzoate	P	C19H13F3N2O4	390.083	373.077	7.46649	[M+H-H2O]+	4.959	0.67	Benzenoids	Benzene and substituted derivatives	Anilides	4.03103	2.01115	0.0391193	1.10488	up
Com_2902_pos	(1Z)-1-[(2,5-dimethoxyphenyl)methylidene]-2-{6-methyl-5H-[1,2,4]triazino[5,6-b]indol-3-yl}hydrazine	P	C19H18N6O2	362.149	363.157	0.54403	[M+H]+	6.628	-	Benzenoids	Benzene and substituted derivatives	Methoxybenzenes	3.45191	1.78739	0.015785	1.41869	up
Com_4384_pos	Isoferulaldehyde	P	C10H10O3	178.063	179.07	0.19958	[M+H]+	6.459	0.79	Benzenoids	Phenols	Methoxyphenols	2.16485	1.11427	0.000450084	1.62476	up
Com_7778_pos	Robustol	P	C26H36O4	412.261	413.272	9.04688	[M+H]+	6.575	0.62	Lignans, neolignans and related compounds	-	-	5.06407	2.3403	0.00695116	1.80629	up
Com_2792_pos	meso-Dihydroguaiaretic acid	P	C20H26O4	330.183	353.17	7.96071	[M+Na]+	7.266	0.58	Lignans, neolignans and related compounds	Dibenzylbutane lignans	-	4.02586	2.0093	0.0220146	1.37448	up
Com_7531_pos	4'-Demethyldeoxypodophyllotoxin	P	C21H20O7	384.121	385.132	9.63289	[M+H]+	5.606	-	Lignans, neolignans and related compounds	Lignan lactones	-	2.71941	1.44329	0.0393371	1.03514	up
Com_8702_pos	Neobeguin	P	C37H46O14	714.289	715.295	2.08516	[M+H]+	6.022	-	Lipids and lipid-like molecules	Prenol lipids	Triterpenoids	17.4329	4.12374	0.0318309	1.62752	up
Com_382_pos	3-methylglutaconate	P	C6H8O4	144.042	167.031	0.66932	[M+Na]+	5.056	-	Lipids and lipid-like molecules	Fatty Acyls	Fatty acids and conjugates	12.9543	3.69536	0.0305359	1.6176	up
Com_8099_pos	Dendronpholide L	P	C24H40O8	456.272	457.277	6.58256	[M+H]+	6.766	0.58	Lipids and lipid-like molecules	Prenol lipids	Sesquiterpenoids	10.2064	3.3514	0.00337331	1.91416	up
Com_7162_pos	Plakorsin B	P	C22H38O3	350.282	351.287	7.90964	[M+H]+	8.135	0.66	Lipids and lipid-like molecules	Fatty Acyls	Fatty acids and conjugates	8.93005	3.15867	0.0032895	1.64983	up
Com_3449_pos	Polyporusterone A	P	C28H46O6	478.329	461.33	7.76003	[M+H-H2O]+	7.203	0.65	Lipids and lipid-like molecules	Steroids and steroid derivatives	Bile acids, alcohols and derivatives	7.7916	2.96192	0.0363512	1.14542	up
Com_7502_pos	Diphosphoric acid,P-(3,7,11-trimethyl-2,6,10-dodecatrienyl) ester	P	C15H28O7P2	382.131	383.138	0.23499	[M+H]+	6.879	0.55	Lipids and lipid-like molecules	Prenol lipids	Sesquiterpenoids	7.73634	2.95165	0.00402121	1.59882	up
Com_7009_pos	13-Hydroxy-9-methoxy-10-oxo-11-octadecenoic acid	P	C19H34O5	342.241	343.247	3.16802	[M+H]+	7.176	0.62	Lipids and lipid-like molecules	Fatty Acyls	Lineolic acids and derivatives	6.87679	2.78173	0.0456719	1.59017	up
Com_2400_pos	19-Hydroxyandrost-4-ene-3,17-dione	P	C19H26O3	302.188	325.178	2.43414	[M+Na]+	6.624	0.52	Lipids and lipid-like molecules	Steroids and steroid derivatives	Androstane steroids	5.86201	2.55139	0.0361287	1.51427	up
Com_7766_pos	Saliniketal B	P	C22H37NO6	411.262	412.269	1.26255	[M+H]+	6.575	0.63	Lipids and lipid-like molecules	Prenol lipids	Sesquiterpenoids	4.80142	2.26346	0.0058958	1.81698	up
Com_8564_pos	Trigonosin B	P	C34H38O10	606.246	607.254	1.13136	[M+H]+	9.406	0.96	Lipids and lipid-like molecules	Prenol lipids	Diterpenoids	4.77094	2.25427	0.0322483	1.66531	up
Com_8281_pos	Pierisformoside E	P	C26H40O9	496.267	497.271	6.25356	[M+H]+	8.204	0.66	Lipids and lipid-like molecules	Prenol lipids	Terpene glycosides	4.48968	2.16661	0.0468734	1.31719	up
Com_8473_pos	12-Dehydroxyghalakinoside	P	C29H42O10	550.278	551.283	4.69572	[M+H]+	6.595	0.50	Lipids and lipid-like molecules	Steroids and steroid derivatives	Steroid lactones	3.97288	1.99019	0.0173092	1.80412	up
Com_7609_pos	Macrocentrine	P	C22H35NO5	393.252	394.258	0.98616	[M+H]+	6.77	0.66	Lipids and lipid-like molecules	Prenol lipids	Diterpenoids	3.41422	1.77156	0.023695	1.72443	up
Com_7330_pos	Cinncassiol C2	P	C20H28O6	364.189	365.193	7.34598	[M+H]+	6.302	0.75	Lipids and lipid-like molecules	Prenol lipids	Sesquiterpenoids	3.22094	1.68748	0.0393422	1.53354	up
Com_6666_pos	(-)-Pironetin	P	C19H32O4	324.23	325.237	1.05984	[M+H]+	6.734	0.92	Lipids and lipid-like molecules	Fatty Acyls	Fatty alcohols	3.09385	1.6294	0.0166289	1.47399	up
Com_6658_pos	Hynapene A	P	C18H28O5	324.194	325.201	1.19335	[M+H]+	6.278	0.90	Lipids and lipid-like molecules	Fatty Acyls	Fatty acids and conjugates	2.85107	1.51151	0.0111213	1.23093	up
Com_2459_pos	Deacetylpseudolaric acid A	P	C20H26O5	346.178	329.172	7.80251	[M+H-H2O]+	6.771	0.61	Lipids and lipid-like molecules	Prenol lipids	Terpene lactones	2.83611	1.50392	0.0067147	1.39789	up
Com_2251_pos	Triptoquinone B	P	C20H26O4	330.183	313.177	8.29986	[M+H-H2O]+	7.266	0.82	Lipids and lipid-like molecules	Steroids and steroid derivatives	Oxosteroids	2.47957	1.31009	0.0314869	1.32539	up
Com_978_pos	Dehydrovomifoliol	P	C13H18O3	222.126	223.133	0.56499	[M+H]+	6.715	0.82	Lipids and lipid-like molecules	Prenol lipids	Sesquiterpenoids	2.33729	1.22484	0.00355683	1.40319	up
Com_1275_pos	Epoxymicheliolide	P	C15H20O4	264.136	247.13	9.8709	[M+H-H2O]+	6.467	0.79	Lipids and lipid-like molecules	Prenol lipids	Terpene lactones	2.32503	1.21725	0.0417786	1.6974	up
Com_7513_pos	Pleurogenin	P	C21H34O6	382.236	383.243	0.7808	[M+H]+	6.011	0.92	Lipids and lipid-like molecules	Steroids and steroid derivatives	Pregnane steroids	2.25753	1.17475	0.0209938	1.35819	up
Com_5569_pos	(plusmn)-Hexanoylcarnitine	P	C13H25NO4	259.178	260.186	0.3315	[M+H]+	5.944	0.55	Lipids and lipid-like molecules	Fatty Acyls	Fatty acid esters	2.18109	1.12505	0.0487771	1.04687	up
Com_7524_pos	N-[(1R)-2,3-Dihydro-1H-inden-1-yl]-adenosine	P	C19H21N5O4	383.159	384.168	4.19911	[M+H]+	5.244	0.50	Nucleosides, nucleotides, and analogues	Purine nucleosides	-	13.0182	3.70245	0.0343575	1.73053	up
Com_1100_pos	Dopamine 4-sulfate	P	C8H11NO5S	233.036	234.043	0.26783	[M+H]+	2.06	-	Organic acids and derivatives	Organic sulfuric acids and derivatives	Arylsulfates	33.2745	5.05635	0.00317455	1.53812	up
Com_4533_pos	2,4-Dihydroxyhept-2-enedioate	P	C7H10O6	190.048	191.053	9.7817	[M+H]+	5.333	-	Organic acids and derivatives	Hydroxy acids and derivatives	Medium-chain hydroxy acids and derivatives	24.0198	4.58615	0.000161896	1.85076	up
Com_4960_pos	S-3-(hexan-1-ol)-L-cysteine	P	C9H19NO3S	221.109	222.116	0.28006	[M+H]+	5.362	-	Organic acids and derivatives	Carboxylic acids and derivatives	Amino acids, peptides, and analogues	13.4826	3.75303	0.0158295	1.8156	up
Com_977_pos	Anserine	P	C10H16N4O3	240.122	223.119	0.95249	[M+H-H2O]+	5.362	0.76	Organic acids and derivatives	Peptidomimetics	Hybrid peptides	11.8901	3.57169	0.0232685	1.77778	up
Com_7533_pos	THYROTROPIN RELEASING HORMONE	P	C16H22N6O4	362.17	385.156	9.72681	[M+Na]+	6.963	-	Organic acids and derivatives	Carboxylic acids and derivatives	Amino acids, peptides, and analogues	7.77248	2.95837	0.0101169	1.63348	up
Com_4417_pos	3-Hydroxy-L-phenylalanine	P	C9H11NO3	181.074	182.081	0.53929	[M+H]+	5.456	0.78	Organic acids and derivatives	Carboxylic acids and derivatives	Amino acids, peptides, and analogues	3.80953	1.92961	0.0290593	1.79574	up
Com_7974_pos	Thr Arg Tyr	P	C19H30N6O6	438.223	439.23	0.18646	[M+H]+	6.042	0.80	Organic acids and derivatives	Carboxylic acids and derivatives	Amino acids, peptides, and analogues	3.64223	1.86482	0.00291724	1.49195	up
Com_1674_pos	Valylarginine	P	C11H23N5O3	273.18	274.188	1.55884	[M+H]+	6.909	-	Organic acids and derivatives	Carboxylic acids and derivatives	Amino acids, peptides, and analogues	3.49716	1.80619	0.00710516	1.5231	up
Com_7874_pos	Clindamycin	P	C18H33ClN2O5S	424.18	425.188	2.39298	[M+H]+	7.858	-	Organic acids and derivatives	Carboxylic acids and derivatives	Amino acids, peptides, and analogues	2.10043	1.07069	0.00103733	1.64	up
Com_679_pos	Ethyl pivaloylacetate	P	C9H16O3	172.11	195.099	0.11444	[M+Na]+	5.85	0.61	Organic acids and derivatives	Keto acids and derivatives	Beta-keto acids and derivatives	2.09381	1.06613	0.00283599	1.49708	up
Com_7461_pos	Ala Arg Met	P	C14H28N6O4S1	376.189	377.194	7.93982	[M+H]+	6.742	0.56	Organic acids and derivatives	Carboxylic acids and derivatives	Amino acids, peptides, and analogues	2.09277	1.06541	0.017804	1.22404	up
Com_6407_pos	4-O-beta-D-Glucopyranosylfagomine	P	C12H23NO8	309.142	310.149	1.28761	[M+H]+	5.028	0.50	Organic oxygen compounds	Organooxygen compounds	Carbohydrates and carbohydrate conjugates	5.88208	2.55633	0.0360517	1.70536	up
Com_3066_pos	Malabaricone C	P	C21H26O5	358.178	381.167	0.69885	[M+Na]+	6.3	0.58	Organic oxygen compounds	Organooxygen compounds	Carbonyl compounds	4.08269	2.02952	0.0467412	1.5758	up
Com_8427_pos	Paniculatumoside B	P	C28H40O10	536.262	537.267	5.13859	[M+H]+	6.418	-	Organic oxygen compounds	Organooxygen compounds	Carbohydrates and carbohydrate conjugates	2.52243	1.33481	0.0359203	1.12009	up
Com_2536_pos	cotinine-glucuronide	P	C16H20N2O7	352.127	335.123	1.25637	[M+H-H2O]+	5.246	0.51	Organic oxygen compounds	Organooxygen compounds	Carbohydrates and carbohydrate conjugates	2.01054	1.00758	0.00781335	1.41037	up
Com_495_pos	Methyl indole-3-carboxylate	P	C10H9NO2	175.063	176.071	0.36558	[M+H]+	5.332	0.65	Organoheterocyclic compounds	Indoles and derivatives	Indolecarboxylic acids and derivatives	17.7518	4.14989	4.36429e-05	1.83433	up
Com_7003_pos	Humantenidine	P	C19H22N2O4	342.158	343.166	2.83544	[M+H]+	6.955	-	Organoheterocyclic compounds	Indoles and derivatives	-	12.2422	3.61379	0.0176976	1.6674	up
Com_6408_pos	Fulvine	P	C16H23NO5	309.158	310.164	2.21817	[M+H]+	6.917	0.67	Organoheterocyclic compounds	Pyrrolizines	-	9.61036	3.26459	0.0206663	1.41713	up
Com_7119_pos	Roxane	P	C19H28N2O4	348.205	349.212	1.31272	[M+H]+	5.655	-	Organoheterocyclic compounds	Piperidines	Benzylpiperidines	8.45736	3.08021	0.0407784	1.48662	up
Com_2870_pos	N-(10,11-dihydro-5H-dibenzo[b,f]azepin-3-yl)-2-propylpentanamide	P	C22H28N2O	336.22	359.206	9.08822	[M+Na]+	8.204	0.65	Organoheterocyclic compounds	Benzazepines	Dibenzazepines	8.14754	3.02636	0.0171186	1.54026	up
Com_5719_pos	(+)-Codonopsine	P	C14H21NO4	267.147	268.154	1.63459	[M+H]+	4.984	0.79	Organoheterocyclic compounds	Pyrrolidines	Phenylpyrrolidines	7.8162	2.96647	0.0366225	1.52879	up
Com_3048_pos	Pipercide	P	C22H29NO3	355.215	378.204	0.25422	[M+Na]+	6.962	-	Organoheterocyclic compounds	Benzodioxoles	-	7.55893	2.91818	0.0355379	1.61184	up
Com_2990_pos	8-[(diethylamino)methyl]-7-hydroxy-3-(4-methoxyphenoxy)-4H-chromen-4-one	P	C21H23NO5	369.158	370.164	1.30432	[M+H]+	6.887	-	Organoheterocyclic compounds	Benzopyrans	1-benzopyrans	7.1088	2.82961	0.00724255	1.54364	up
Com_7503_pos	19(E)-18-Demethoxygardfloramine-N(4)-oxide	P	C21H22N2O5	382.153	383.159	3.15736	[M+H]+	6.955	0.70	Organoheterocyclic compounds	Indoles and derivatives	Indoles	7.04758	2.81713	0.0118001	1.64622	up
Com_7354_pos	19(E)-18-demethoxygardfloramine	P	C21H22N2O4	366.158	367.164	2.36372	[M+H]+	6.887	0.57	Organoheterocyclic compounds	Indoles and derivatives	Indoles	6.92746	2.79233	0.0074889	1.57605	up
Com_7755_pos	Isariotin C	P	C21H31NO7	409.21	410.221	8.07549	[M+H]+	5.61	-	Organoheterocyclic compounds	Oxepanes	-	6.15566	2.62191	0.00499054	1.89114	up
Com_7117_pos	Leonotin	P	C20H28O5	348.194	349.198	7.65262	[M+H]+	6.855	0.77	Organoheterocyclic compounds	Lactones	Gamma butyrolactones	4.44278	2.15146	0.0145124	1.6092	up
Com_7274_pos	Loxtidine	P	C19H29N5O2	359.232	360.238	4.70566	[M+H]+	6.295	0.54	Organoheterocyclic compounds	Piperidines	Benzylpiperidines	3.82159	1.93417	0.0157372	1.48977	up
Com_5795_pos	N-Desmethylzolmitriptan	P	C15H19N3O2	273.148	274.157	6.20018	[M+H]+	7.062	-	Organoheterocyclic compounds	Indoles and derivatives	Tryptamines and derivatives	3.72	1.8953	0.0388978	1.68329	up
Com_5424_pos	5-Chloro-1,3-dihydro-1-(4-piperidinyl)-2H-benzimidazol-2-one	P	C12H14ClN3O	251.083	252.09	0.78352	[M+H]+	3.069	0.50	Organoheterocyclic compounds	Benzimidazoles	-	3.11703	1.64017	0.00607343	1.84131	up
Com_6357_pos	Compactin diol lactone	P	C18H26O4	306.183	307.19	0.99537	[M+H]+	7.276	0.90	Organoheterocyclic compounds	Lactones	Delta valerolactones	2.91214	1.54208	0.0237835	1.15604	up
Com_6630_pos	4alpha-Hydroxy-18-norgrindelic acid	P	C19H30O4	322.214	323.221	0.92516	[M+H]+	7.377	0.90	Organoheterocyclic compounds	Tetrahydrofurans	-	2.38222	1.2523	0.0251047	1.24377	up
Com_6898_pos	Fentanyl	P	C22H28N2O	336.22	337.224	8.99555	[M+H]+	7.17	0.61	Organoheterocyclic compounds	Piperidines	Fentanyls	2.20631	1.14164	0.027908	1.25514	up
Com_6636_pos	Tazarotenic acid	P	C19H17NO2S	323.098	324.107	5.2184	[M+H]+	5.323	-	Organoheterocyclic compounds	Thiochromanes	-	2.14966	1.10411	0.0272296	1.03168	up
Com_3648_pos	Thalrugosaminine	P	C39H44N2O7	652.315	675.301	3.86587	[M+Na]+	5.966	-	Phenylpropanoids and polyketides	Tannins	-	19.8803	4.31327	0.0432864	1.47611	up
Com_2982_pos	5,7-dibutoxy-4-methyl-3-propyl-2H-chromen-2-one	P	C21H30O4	346.214	369.201	6.92159	[M+Na]+	7.559	0.86	Phenylpropanoids and polyketides	Coumarins and derivatives	-	2.93176	1.55177	0.0229534	1.61348	up
Com_8603_pos	Khelmarin C	P	C38H40O8	624.272	625.283	5.07577	[M+H]+	5.802	-	Phenylpropanoids and polyketides	Coumarins and derivatives	Pyranocoumarins	2.13781	1.09613	0.0463581	1.15412	up
Com_6875_pos	Retroisosenine	P	C18H25NO5	335.173	336.184	9.30253	[M+H]+	5.754	-	Phenylpropanoids and polyketides	Macrolides and analogues	-	2.03073	1.022	0.023138	1.45692	up

## Sheet: 4. SP vs SC_pos_down
Compound_ID	Name	IonMode	Formula	Molecular Weight	m/z	Mass Error	Adduct	RT (min)	Score	ClassI	ClassII	ClassIII	FC	log2FC	p value	VIP	Up/Down
Com_2135_pos	N-(2-methylquinolin-5-yl)-3-nitrobenzamide	P	C17H13N3O3	307.096	308.1	9.0139	[M+H]+	4.785	-	-	-	-	0.159834	-2.64535	0.01717	1.50895	down
Com_8847_pos	PI(PGJ2/16:0)	P	C45H77O15P	888.5	889.503	5.25316	[M+H]+	9.295	-	-	-	-	0.199763	-2.32364	0.0322378	1.80226	down
Com_8846_pos	PI(PGJ2/16:1(9Z))	P	C45H75O15P	886.484	887.497	5.926	[M+H]+	9.282	-	-	-	-	0.303289	-1.72124	0.04166	1.71202	down
Com_5985_pos	Supinine	P	C15H25NO4	283.178	284.185	0.6471	[M+H]+	5.515	0.72	Alkaloids and derivatives	-	-	0.227638	-2.13519	0.0234934	1.8995	down
Com_7207_pos	15-hydroxyangustilobine A	P	C20H22N2O4	354.158	355.168	6.64682	[M+H]+	6.281	-	Alkaloids and derivatives	Vallesaman alkaloids	-	0.238819	-2.06601	0.0251832	1.90318	down
Com_5345_pos	(+)-N-Methylaloperine	P	C16H26N2	246.21	247.217	0.21203	[M+H]+	5.222	-	Alkaloids and derivatives	Lupin alkaloids	Aloperine and related alkaloids	0.241286	-2.05118	0.0236583	1.6546	down
Com_8756_pos	Pandicine	P	C44H50N4O7	746.368	747.375	0.30671	[M+H]+	5.936	0.56	Alkaloids and derivatives	Macroline alkaloids	-	0.244165	-2.03407	0.0284998	1.53966	down
Com_5615_pos	Annomontine	P	C15H11N5	261.101	262.11	5.20795	[M+H]+	5.333	-	Alkaloids and derivatives	Harmala alkaloids	-	0.41977	-1.25233	0.0476919	1.57197	down
Com_7440_pos	Chlorophacinone	P	C23H15ClO3	374.071	375.079	2.95971	[M+H]+	5.085	-	Benzenoids	Benzene and substituted derivatives	Diphenylmethanes	0.0953026	-3.39134	0.0480138	1.63864	down
Com_3598_pos	Kukoamine B	P	C28H42N4O6	530.31	553.298	2.48706	[M+Na]+	6.013	0.52	Benzenoids	Phenols	Benzenediols	0.242452	-2.04423	0.0229574	1.85706	down
Com_8149_pos	Kleinioxanthrone 2	P	C29H38O5	466.272	467.276	6.15528	[M+H]+	9.21	0.64	Benzenoids	Anthracenes	-	0.254341	-1.97516	0.0375675	1.56047	down
Com_8395_pos	Oncostemonol F	P	C32H46O6	526.329	527.335	4.06569	[M+H]+	8.749	0.69	Benzenoids	Phenol esters	-	0.284595	-1.81302	0.0257829	1.48498	down
Com_1027_pos	5-(2-chlorophenyl)furan-2-carbaldehyde	P	C11H7ClO2	206.013	229.004	4.49288	[M+Na]+	1.137	0.59	Benzenoids	Benzene and substituted derivatives	Halobenzenes	0.365042	-1.45387	0.0260765	1.5634	down
Com_198_pos	(3-Chlorophenyl)hydrazine	P	C6H7ClN2	142.03	143.036	9.7485	[M+H]+	1.137	-	Benzenoids	Benzene and substituted derivatives	Phenylhydrazines	0.473473	-1.07865	0.0463972	1.55688	down
Com_7024_pos	Hydroxyethyl retinamide	P	C22H33NO2	343.251	344.258	2.04538	[M+H]+	6.324	-	Lipids and lipid-like molecules	Prenol lipids	Retinoids	0.0421983	-4.56667	0.0443909	1.67619	down
Com_3187_pos	E3330	P	C21H30O6	378.204	401.191	6.23116	[M+Na]+	4.927	-	Lipids and lipid-like molecules	Prenol lipids	Quinone and hydroquinone lipids	0.0635935	-3.97498	0.0464367	1.87299	down
Com_8211_pos	Tupichigenin B	P	C27H42O7	478.293	479.3	0.16712	[M+H]+	6.393	0.82	Lipids and lipid-like molecules	Prenol lipids	Triterpenoids	0.115943	-3.10852	0.00797956	1.90064	down
Com_3537_pos	Isocyasterone	P	C29H44O8	520.304	503.298	4.90002	[M+H-H2O]+	7.308	0.57	Lipids and lipid-like molecules	Prenol lipids	Triterpenoids	0.118931	-3.0718	0.0266284	1.94427	down
Com_3448_pos	Lucidenic acid LM1	P	C27H40O6	460.282	461.289	1.23343	[M+H]+	6.387	0.62	Lipids and lipid-like molecules	Prenol lipids	Triterpenoids	0.166136	-2.58956	0.00445187	1.94252	down
Com_8468_pos	20-Hydroxyganoderic acid G	P	C30H44O9	548.299	549.304	4.11324	[M+H]+	6.628	-	Lipids and lipid-like molecules	Prenol lipids	Triterpenoids	0.179382	-2.47889	0.0148478	1.85084	down
Com_8424_pos	Withangulatin C	P	C29H42O9	534.283	535.288	4.83937	[M+H]+	6.151	0.80	Lipids and lipid-like molecules	Steroids and steroid derivatives	Steroid lactones	0.180901	-2.46673	0.0144656	1.91407	down
Com_7567_pos	Tridecanedioylcarnitine	P	C20H37NO6	387.262	388.269	2.12876	[M+H]+	5.56	-	Lipids and lipid-like molecules	Fatty Acyls	Fatty acid esters	0.18191	-2.4587	0.0332712	1.67254	down
Com_3517_pos	Podecdysone B	P	C27H42O6	462.298	485.287	0.66206	[M+Na]+	8.183	0.82	Lipids and lipid-like molecules	Steroids and steroid derivatives	Bile acids, alcohols and derivatives	0.194414	-2.3628	0.00967851	1.87035	down
Com_8620_pos	12beta-Hydroxycimigenol 3-O-alpha-L-arabinopyranoside	P	C35H56O10	636.387	637.391	5.39693	[M+H]+	7.134	-	Lipids and lipid-like molecules	Steroids and steroid derivatives	Steroidal glycosides	0.219229	-2.18949	0.0306496	1.54254	down
Com_3625_pos	Timosaponin A1	P	C33H54O8	578.382	601.371	0.00238	[M+Na]+	7.915	0.58	Lipids and lipid-like molecules	Steroids and steroid derivatives	Steroidal glycosides	0.220135	-2.18354	0.000461376	1.82643	down
Com_3454_pos	Crustecdysone	P	C27H44O7	480.309	463.305	0.99794	[M+H-H2O]+	6.701	0.54	Lipids and lipid-like molecules	Steroids and steroid derivatives	Bile acids, alcohols and derivatives	0.226848	-2.1402	0.0467489	1.69781	down
Com_3192_pos	Glyceryl arachidonate	P	C23H38O4	378.277	401.266	0.50811	[M+Na]+	8.65	0.81	Lipids and lipid-like molecules	Glycerolipids	Monoradylglycerols	0.231692	-2.10972	0.00928196	1.87931	down
Com_8519_pos	Agosterol A	P	C33H52O8	576.366	577.373	1.0222	[M+H]+	6.832	0.93	Lipids and lipid-like molecules	Steroids and steroid derivatives	Bile acids, alcohols and derivatives	0.252745	-1.98424	8.33921e-05	1.72456	down
Com_8050_pos	16alpha,17alpha-Dihydroxyprogesterone acetophenide	P	C29H36O4	448.261	449.266	6.49156	[M+H]+	9.208	-	Lipids and lipid-like molecules	Steroids and steroid derivatives	Pregnane steroids	0.261988	-1.93243	0.0449679	1.50092	down
Com_2258_pos	2-Palmitoylglycerol	P	C19H38O4	330.277	313.273	1.1703	[M+H-H2O]+	9.212	1.00	Lipids and lipid-like molecules	Glycerolipids	Monoradylglycerols	0.26681	-1.90612	0.0301161	1.64561	down
Com_8200_pos	Hongdoushan B	P	C27H40O7	476.277	477.284	0.60454	[M+H]+	5.989	0.97	Lipids and lipid-like molecules	Prenol lipids	Diterpenoids	0.270814	-1.88463	0.0236263	1.69336	down
Com_8009_pos	Yadanziolide B	P	C20H26O11	442.148	443.159	9.917	[M+H]+	4.846	0.61	Lipids and lipid-like molecules	Prenol lipids	Terpene lactones	0.274195	-1.86672	0.0355184	1.24366	down
Com_3091_pos	Artemisone	P	C19H31NO6S	401.187	384.18	9.21312	[M+H-H2O]+	4.896	-	Lipids and lipid-like molecules	Prenol lipids	Sesquiterpenoids	0.281452	-1.82904	0.0117636	1.60706	down
Com_8555_pos	25-Anhydrocimigenol-3-O-beta-xyloside	P	C35H54O8	602.382	603.387	4.28661	[M+H]+	7.93	-	Lipids and lipid-like molecules	Steroids and steroid derivatives	Cycloartanols and derivatives	0.291915	-1.77638	0.00538104	1.66302	down
Com_6592_pos	Microsphaerone C_120103	P	C17H24N2O4	320.174	321.181	0.90494	[M+H]+	5.173	-	Lipids and lipid-like molecules	Fatty Acyls	Fatty acids and conjugates	0.308597	-1.6962	0.00586369	1.69298	down
Com_8580_pos	Mancinellin	P	C36H52O8	612.366	613.371	4.30783	[M+H]+	8	0.78	Lipids and lipid-like molecules	Prenol lipids	Monoterpenoids	0.320136	-1.64325	0.0260631	1.5353	down
Com_8822_pos	Ilekudinoside J	P	C42H66O15	810.44	811.445	3.57628	[M+H]+	7.013	-	Lipids and lipid-like molecules	Prenol lipids	Terpene glycosides	0.325309	-1.62012	0.0456923	1.32456	down
Com_8590_pos	Gamboukokoenside B	P	C35H54O9	618.377	619.381	4.30565	[M+H]+	7.33	-	Lipids and lipid-like molecules	Prenol lipids	Triterpenoids	0.333039	-1.58624	0.028368	1.58548	down
Com_7462_pos	estradiol benzoate	P	C25H28O3	376.204	377.21	3.30092	[M+H]+	5.841	-	Lipids and lipid-like molecules	Steroids and steroid derivatives	Estrane steroids	0.346651	-1.52844	0.0106252	1.9167	down
Com_3163_pos	Geniposidic acid	P	C16H22O10	374.121	397.113	6.01395	[M+Na]+	5.55	0.51	Lipids and lipid-like molecules	Prenol lipids	Terpene glycosides	0.363344	-1.46059	0.0149396	1.67108	down
Com_5512_pos	(6S,8Z)-6-Hydroxy-3-oxotetradecenoic acid	P	C14H24O4	256.167	257.174	1.07678	[M+H]+	6.311	0.61	Lipids and lipid-like molecules	Fatty Acyls	Fatty acids and conjugates	0.374346	-1.41756	0.048147	1.33132	down
Com_7607_pos	Auda	P	C23H40N2O3	392.304	393.309	6.71631	[M+H]+	8.228	-	Lipids and lipid-like molecules	Fatty Acyls	Fatty acids and conjugates	0.379916	-1.39625	0.0438681	1.49545	down
Com_8640_pos	Rubuside H	P	C36H56O10	648.387	649.392	4.26339	[M+H]+	7.377	0.53	Lipids and lipid-like molecules	Prenol lipids	Terpene glycosides	0.386087	-1.373	0.00887136	1.21412	down
Com_8642_pos	quadranoside IV	P	C36H58O10	650.403	651.408	4.11784	[M+H]+	7.554	-	Lipids and lipid-like molecules	Prenol lipids	Terpene glycosides	0.394823	-1.34072	0.0397872	1.55775	down
Com_5550_pos	Heritonin	P	C16H18O3	258.126	259.133	0.79017	[M+H]+	6.3	0.83	Lipids and lipid-like molecules	Prenol lipids	Terpene lactones	0.436199	-1.19694	0.0355248	1.88368	down
Com_8611_pos	Longithorone E	P	C42H48O5	632.35	633.361	5.09086	[M+H]+	7.168	0.77	Lipids and lipid-like molecules	Prenol lipids	Diterpenoids	0.454248	-1.13845	0.001433	1.75674	down
Com_8551_pos	Granaxylocarpin C	P	C32H40O11	600.257	601.263	2.70527	[M+H]+	9.048	0.58	Lipids and lipid-like molecules	Prenol lipids	Triterpenoids	0.472066	-1.08294	0.0180253	1.73047	down
Com_3438_pos	Fumagillin	P	C26H34O7	458.23	459.237	0.61013	[M+H]+	6.457	0.70	Lipids and lipid-like molecules	Fatty Acyls	Fatty acids and conjugates	0.486563	-1.0393	0.0139105	1.74879	down
Com_7641_pos	Nassauvirevolutin A	P	C25H32O4	396.23	397.236	4.62409	[M+H]+	6.503	0.62	Lipids and lipid-like molecules	Prenol lipids	Terpene lactones	0.491002	-1.0262	0.042791	1.35244	down
Com_1991_pos	1-Methylguanosine	P	C11H15N5O5	297.107	298.114	1.38341	[M+H]+	4.815	0.77	Nucleosides, nucleotides, and analogues	Purine nucleosides	-	0.314433	-1.66918	0.0189423	1.67878	down
Com_2238_pos	2-(Dimethylamino)Guanosine	P	C12H17N5O5	311.123	312.129	3.17727	[M+H]+	4.972	0.81	Nucleosides, nucleotides, and analogues	Purine nucleosides	-	0.390391	-1.35701	0.0093905	1.6427	down
Com_1597_pos	Vidarabine	P	C10H13N5O4	267.097	268.103	2.14609	[M+H]+	1.443	1.00	Nucleosides, nucleotides, and analogues	Purine nucleosides	-	0.439141	-1.18724	0.0219905	1.45326	down
Com_5619_pos	Phlegmariurine A	P	C16H23NO2	261.173	262.18	0.14214	[M+H]+	5.541	0.80	Organic acids and derivatives	Carboxylic acids and derivatives	Carboxylic acid derivatives	0.106552	-3.23037	0.0255035	1.81513	down
Com_7410_pos	Asn Thr His	P	C14H22N6O6	370.16	371.164	9.29191	[M+H]+	5.872	0.67	Organic acids and derivatives	Carboxylic acids and derivatives	Amino acids, peptides, and analogues	0.109347	-3.19301	0.00871948	1.88599	down
Com_4189_pos	S-Methyl-methionine	P	C6H13NO2S	163.067	164.074	0.31556	[M+H]+	1.217	0.83	Organic acids and derivatives	Carboxylic acids and derivatives	Amino acids, peptides, and analogues	0.148088	-2.75547	0.00738954	1.79234	down
Com_7089_pos	Asp Thr Leu	P	C14H25N3O7	347.169	348.176	1.15127	[M+H]+	5.24	0.92	Organic acids and derivatives	Carboxylic acids and derivatives	Amino acids, peptides, and analogues	0.156327	-2.67736	0.00649405	1.65443	down
Com_8360_pos	Segetalin G	P	C25H38N6O6	518.285	519.292	0.59341	[M+H]+	6.656	0.88	Organic acids and derivatives	Carboxylic acids and derivatives	Amino acids, peptides, and analogues	0.179141	-2.48083	0.0366908	1.81315	down
Com_5683_pos	Salinosporamide D	P	C14H19NO4	265.131	266.139	0.5431	[M+H]+	5.331	0.76	Organic acids and derivatives	Carboxylic acids and derivatives	Amino acids, peptides, and analogues	0.184575	-2.43772	0.012459	1.87777	down
Com_6_pos	4-Aminobutyric acid	P	C4H9NO2	103.063	104.071	0.49421	[M+H]+	1.341	0.78	Organic acids and derivatives	Carboxylic acids and derivatives	Amino acids, peptides, and analogues	0.204811	-2.28763	0.0496618	1.65607	down
Com_304_pos	L-Theanine	P	C7H14N2O3	174.1	157.097	0.38261	[M+H-H2O]+	1.792	0.66	Organic acids and derivatives	Carboxylic acids and derivatives	Amino acids, peptides, and analogues	0.209008	-2.25837	0.0228025	1.76626	down
Com_4144_pos	N2-Methyl-L-lysine	P	C7H16N2O2	160.121	161.128	0.04601	[M+H]+	1.234	0.63	Organic acids and derivatives	Carboxylic acids and derivatives	Amino acids, peptides, and analogues	0.253471	-1.98011	0.0368349	1.67472	down
Com_5735_pos	Histidylleucine	P	C12H20N4O3	268.154	269.16	3.68373	[M+H]+	2.927	-	Organic acids and derivatives	Carboxylic acids and derivatives	Amino acids, peptides, and analogues	0.255693	-1.96751	0.00491778	1.55266	down
Com_8438_pos	Ajubractin D	P	C28H42O10	538.278	539.289	6.60521	[M+H]+	9.06	-	Organic acids and derivatives	Carboxylic acids and derivatives	Tricarboxylic acids and derivatives	0.264036	-1.9212	0.0473934	1.64896	down
Com_5329_pos	Methionyl-Proline	P	C10H18N2O3S	246.104	247.111	0.62978	[M+H]+	5.023	0.63	Organic acids and derivatives	Carboxylic acids and derivatives	Amino acids, peptides, and analogues	0.265196	-1.91487	0.0289663	1.73444	down
Com_1257_pos	Valylglutamine	P	C10H19N3O4	245.138	246.144	1.9313	[M+H]+	1.45	0.65	Organic acids and derivatives	Carboxylic acids and derivatives	Amino acids, peptides, and analogues	0.285861	-1.80662	0.0122601	1.65268	down
Com_5367_pos	H-Val-Met-OH	P	C10H20N2O3S	248.119	249.127	0.23297	[M+H]+	4.99	0.83	Organic acids and derivatives	Carboxylic acids and derivatives	Amino acids, peptides, and analogues	0.286242	-1.80469	0.0139346	1.77035	down
Com_435_pos	N-Alpha-acetyllysine	P	C8H16N2O3	188.116	171.113	0.07422	[M+H-H2O]+	2.124	0.71	Organic acids and derivatives	Carboxylic acids and derivatives	Amino acids, peptides, and analogues	0.295446	-1.75903	0.00313865	1.27374	down
Com_3871_pos	Glutarate	P	C5H8O4	132.042	133.049	1.21428	[M+H]+	1.478	0.78	Organic acids and derivatives	Carboxylic acids and derivatives	Dicarboxylic acids and derivatives	0.321417	-1.63748	0.040171	1.42837	down
Com_4897_pos	4-hydroxybenzoic acid-4-O-sulphate	P	C7H6O6S	217.989	218.996	0.96507	[M+H]+	1.143	-	Organic acids and derivatives	Organic sulfuric acids and derivatives	Arylsulfates	0.400013	-1.32188	0.0185673	1.62642	down
Com_1775_pos	H-Val-Tyr-OH	P	C14H20N2O4	280.142	281.149	1.89685	[M+H]+	4.99	0.90	Organic acids and derivatives	Carboxylic acids and derivatives	Amino acids, peptides, and analogues	0.402346	-1.31349	0.00391206	1.81928	down
Com_2669_pos	Cocamidopropyl betaine	P	C19H38N2O3	342.288	343.295	0.82775	[M+H]+	7.355	0.93	Organic acids and derivatives	Carboxylic acids and derivatives	Amino acids, peptides, and analogues	0.413093	-1.27546	0.0226209	1.72874	down
Com_1297_pos	Glutamylthreonine	P	C9H16N2O6	248.101	249.108	1.51478	[M+H]+	1.425	0.66	Organic acids and derivatives	Carboxylic acids and derivatives	Amino acids, peptides, and analogues	0.41723	-1.26109	0.0475781	1.31154	down
Com_200_pos	Ectoine	P	C6H10N2O2	142.074	143.082	0.084	[M+H]+	1.414	0.91	Organic acids and derivatives	Carboxylic acids and derivatives	Amino acids, peptides, and analogues	0.431464	-1.21269	0.0402326	1.70561	down
Com_1917_pos	alpha-glutamyltyrosine	P	C14H18N2O6	310.116	293.116	9.21179	[M+H-H2O]+	4.853	0.88	Organic acids and derivatives	Carboxylic acids and derivatives	Amino acids, peptides, and analogues	0.453386	-1.14119	0.0147109	1.60337	down
Com_3684_pos	Succinic anhydride	P	C4H4O3	100.016	101.023	0.14352	[M+H]+	1.441	-	Organic acids and derivatives	Carboxylic acids and derivatives	Dicarboxylic acids and derivatives	0.469444	-1.09098	0.0481171	1.59355	down
Com_234_pos	(2-Aminoethyl)phosphonic acid	P	C2H8NO3P	125.024	148.014	7.1585	[M+Na]+	1.137	0.65	Organic acids and derivatives	Organic phosphonic acids and derivatives	Organic phosphonic acids	0.480182	-1.05835	0.034471	1.61491	down
Com_4682_pos	2-Oxo-4-hydroxy-4-carboxy-5-ureidoimidazoline	P	C5H6N4O5	202.034	203.04	6.17154	[M+H]+	1.134	-	Organic acids and derivatives	Carboxylic acids and derivatives	Amino acids, peptides, and analogues	0.489348	-1.03107	0.0279188	1.69644	down
Com_1364_pos	phenylalanylserine	P	C12H16N2O4	252.111	253.118	1.49843	[M+H]+	5.209	0.58	Organic acids and derivatives	Carboxylic acids and derivatives	Amino acids, peptides, and analogues	0.49807	-1.00558	0.0371529	1.4884	down
Com_1210_pos	Cyclophosphamide	P	C7H15Cl2N2O2P	260.025	243.02	7.63637	[M+H-H2O]+	1.137	0.57	Organic nitrogen compounds	Organonitrogen compounds	Nitrogen mustard compounds	0.349543	-1.51646	0.0203402	1.66816	down
Com_283_pos	Amantadine	P	C10H17N	151.136	152.143	0.28954	[M+H]+	5.466	0.76	Organic nitrogen compounds	Organonitrogen compounds	Amines	0.449958	-1.15214	0.0486872	1.67035	down
Com_4634_pos	5-Acetylamino-6-amino-3-methyluracil	P	C7H10N4O3	198.075	199.082	5.40137	[M+H]+	1.137	-	Organic nitrogen compounds	Organonitrogen compounds	N-arylamides	0.453824	-1.13979	0.029077	1.62464	down
Com_1977_pos	4,4,11,11-tetramethyl-3,5,7,10,12-pentaoxatricyclo[7.3.0.0{2,6}]dodecane-8-carboxylic acid	P	C12H18O7	274.105	297.095	1.6043	[M+Na]+	5.522	0.90	Organic oxygen compounds	Organooxygen compounds	Carbohydrates and carbohydrate conjugates	0.0873412	-3.51719	0.0447625	1.84594	down
Com_8322_pos	Sublanceoside A2	P	C27H38O9	506.252	507.259	0.39108	[M+H]+	8.875	0.60	Organic oxygen compounds	Organooxygen compounds	Carbohydrates and carbohydrate conjugates	0.138905	-2.84783	0.0454007	1.45204	down
Com_4950_pos	1,1,3,3-Tetraethoxypropane	P	C11H24O4	220.167	221.173	8.48565	[M+H]+	5.527	-	Organic oxygen compounds	Organooxygen compounds	Ethers	0.270659	-1.88545	0.0125879	1.79948	down
Com_6606_pos	Salbostatin	P	C13H23NO8	321.142	322.149	0.65892	[M+H]+	5.626	-	Organic oxygen compounds	Organooxygen compounds	Carbohydrates and carbohydrate conjugates	0.33968	-1.55775	0.038904	1.68312	down
Com_1408_pos	Nicotinic acid riboside	P	C11H13NO6	255.074	256.081	1.88858	[M+H]+	1.431	1.00	Organic oxygen compounds	Organooxygen compounds	Carbohydrates and carbohydrate conjugates	0.350221	-1.51366	0.0212367	1.53081	down
Com_7527_pos	dihydrozeatin-9-N-glucoside	P	C16H25N5O6	383.18	384.186	4.90838	[M+H]+	5.645	0.55	Organic oxygen compounds	Organooxygen compounds	Carbohydrates and carbohydrate conjugates	0.35541	-1.49245	0.0398495	1.65468	down
Com_7799_pos	2-Phenylethyl beta-primeveroside	P	C19H28O10	416.168	417.174	4.04839	[M+H]+	5.581	0.73	Organic oxygen compounds	Organooxygen compounds	Carbohydrates and carbohydrate conjugates	0.374266	-1.41786	0.0209657	1.70476	down
Com_5573_pos	D-Galactose 6-sulfate	P	C6H12O9S	260.02	261.03	9.87265	[M+H]+	1.137	0.65	Organic oxygen compounds	Organooxygen compounds	Carbohydrates and carbohydrate conjugates	0.410725	-1.28376	0.0241721	1.64795	down
Com_3803_pos	1,3-Dichloroacetone	P	C3H4Cl2O	125.964	126.972	4.6435	[M+H]+	0.533	-	Organic oxygen compounds	Organooxygen compounds	Carbonyl compounds	0.439582	-1.1858	0.0394201	1.47309	down
Com_3846_pos	2,2-dichloro-1,1-ethanediol	P	C2H4Cl2O2	129.959	130.965	6.64928	[M+H]+	1.151	0.50	Organohalogen compounds	Halohydrins	Chlorohydrins	0.405711	-1.30148	0.0169851	1.6096	down
Com_6494_pos	Hydroxynybomycin	P	C16H14N2O5	314.09	315.095	8.87462	[M+H]+	5.271	-	Organoheterocyclic compounds	Quinolines and derivatives	4-quinolinemethanols	0.0031331	-8.31819	0.0427765	1.49211	down
Com_3256_pos	N-[2-(4-methyl-5-oxo-3-phenyl-4,5-dihydro-1H-1,2,4-triazol-1-yl)ethyl]-4-oxo-4H-chromene-2-carboxamide	P	C21H18N4O4	390.133	413.119	7.74406	[M+Na]+	5.13	-	Organoheterocyclic compounds	Benzopyrans	1-benzopyrans	0.119777	-3.06158	0.0229087	1.79767	down
Com_4925_pos	Darlingine	P	C13H17NO2	219.126	220.133	1.7562	[M+H]+	5.168	0.77	Organoheterocyclic compounds	Cycloheptapyrans	-	0.142486	-2.81111	0.04916	1.83731	down
Com_7805_pos	Plakortolide K	P	C26H40O4	416.293	417.297	7.63316	[M+H]+	9.299	0.55	Organoheterocyclic compounds	Dioxanes	1,2-dioxanes	0.14491	-2.78677	0.0348383	1.51341	down
Com_8483_pos	Desacetyl (7)Khivorinic Acid, Methyl Ester	P	C28H40O10	536.262	554.301	8.47472	[M+NH4]+	6.012	-	Organoheterocyclic compounds	Naphthopyrans	-	0.146863	-2.76745	0.0171215	1.92572	down
Com_4439_pos	6-Thiourate	P	C5H4N4O2S	184.006	185.012	5.14987	[M+H]+	1.154	-	Organoheterocyclic compounds	Imidazopyrimidines	Purines and purine derivatives	0.189484	-2.39985	0.0385073	1.88441	down
Com_4612_pos	3,4-Methylenedioxymandelic acid	P	C9H8O5	196.037	197.045	0.22595	[M+H]+	5.38	0.71	Organoheterocyclic compounds	Benzodioxoles	-	0.199361	-2.32654	0.0489501	1.69402	down
Com_217_pos	Picolinic acid	P	C6H5NO2	123.032	146.021	4.49209	[M+Na]+	1.161	-	Organoheterocyclic compounds	Pyridines and derivatives	Pyridinecarboxylic acids and derivatives	0.228051	-2.13257	0.019903	1.61269	down
Com_5381_pos	Cinchophen	P	C16H11NO2	249.079	250.086	0.39011	[M+H]+	8.652	0.66	Organoheterocyclic compounds	Quinolines and derivatives	Phenylquinolines	0.245574	-2.02577	0.0418697	1.35475	down
Com_8353_pos	Micrandilactone B	P	C29H40O8	516.272	517.277	5.14808	[M+H]+	6.716	-	Organoheterocyclic compounds	Furofurans	-	0.258876	-1.94967	0.0201493	1.86424	down
Com_6094_pos	Lycoposerramine D	P	C17H25NO3	291.183	292.191	0.71732	[M+H]+	5.525	0.59	Organoheterocyclic compounds	Azaspirodecane derivatives	-	0.26427	-1.91991	0.0235586	1.50855	down
Com_1142_pos	Cis-Zeatin	P	C10H13N5O	219.112	237.146	1.26809	[M+NH4]+	6.415	0.83	Organoheterocyclic compounds	Imidazopyrimidines	Purines and purine derivatives	0.267229	-1.90385	0.0174701	1.70012	down
Com_5781_pos	7,12-Dimethylbenz[a]anthracene 5,6-oxide	P	C20H16O	272.12	273.127	2.36989	[M+H]+	2.229	-	Organoheterocyclic compounds	Benzoxepines	Dibenzoxepines	0.269423	-1.89205	0.0495636	1.51275	down
Com_4927_pos	Fabianine	P	C14H21NO	219.162	220.17	0.37473	[M+H]+	5.525	0.96	Organoheterocyclic compounds	Quinolines and derivatives	Hydroquinolines	0.289023	-1.79074	0.0117451	1.78106	down
Com_4098_pos	2,5-Furandicarboxylate	P	C6H4O5	156.006	157.013	1.05482	[M+H]+	2.041	0.77	Organoheterocyclic compounds	Furans	Furoic acid and derivatives	0.296118	-1.75576	0.0487513	1.3049	down
Com_7659_pos	Difloxacin	P	C21H19F2N3O3	399.139	400.147	1.13357	[M+H]+	4.888	0.58	Organoheterocyclic compounds	Quinolines and derivatives	Phenylquinolines	0.29656	-1.7536	0.00569553	1.82926	down
Com_8755_pos	Isothalicrine	P	C42H52N2O10	744.362	745.372	3.66363	[M+H]+	4.896	0.98	Organoheterocyclic compounds	Isoquinolines and derivatives	Benzylisoquinolines	0.301059	-1.73188	0.00592763	1.70377	down
Com_1418_pos	Chlormidazole	P	C15H13ClN2	256.077	257.084	1.13488	[M+H]+	1.431	0.57	Organoheterocyclic compounds	Benzimidazoles	-	0.304494	-1.71552	0.0189913	1.68272	down
Com_3968_pos	2-Ethyl-2,5-dihydro-4,5-dimethylthiazole	P	C7H13NS	143.077	144.085	5.51418	[M+H]+	1.414	0.52	Organoheterocyclic compounds	Azolines	Thiazolines	0.318423	-1.65099	0.0130225	1.79712	down
Com_432_pos	3-(hydroxycarbamoyl)-1-methylpyridin-1-ium	P	C7H9N2O2+	153.066	171.099	6.51663	[M+NH4]+	5.487	0.73	Organoheterocyclic compounds	Pyridines and derivatives	Pyridinecarboxylic acids and derivatives	0.329115	-1.60334	0.0415482	1.71124	down
Com_4959_pos	4-(3-Indolyl)butane-1,2,3-triol	P	C12H15NO3	221.105	222.112	0.86762	[M+H]+	5.118	-	Organoheterocyclic compounds	Indoles and derivatives	Indoles	0.333563	-1.58397	0.0104062	1.84041	down
Com_1178_pos	6-Bromoindole-3-carboxylic acid	P	C9H6BrNO2	238.958	239.966	3.2157	[M+H]+	1.151	-	Organoheterocyclic compounds	Indoles and derivatives	Indolecarboxylic acids and derivatives	0.351412	-1.50877	0.0330131	1.54117	down
Com_2823_pos	4-[({1-[(2-chlorophenyl)methyl]piperidin-4-yl}methoxy)methyl]benzonitrile	P	C21H23ClN2O	354.15	355.158	1.32309	[M+H]+	8.852	-	Organoheterocyclic compounds	Piperidines	Benzylpiperidines	0.370675	-1.43177	0.0031171	1.4703	down
Com_1004_pos	Sarracenin	P	C11H14O5	226.084	227.091	0.25317	[M+H]+	5.164	0.69	Organoheterocyclic compounds	Dioxanes	1,3-dioxanes	0.396352	-1.33514	0.023274	1.80462	down
Com_3723_pos	Cytosine	P	C4H5N3O	111.043	112.051	0.1532	[M+H]+	1.413	0.88	Organoheterocyclic compounds	Diazines	Pyrimidines and pyrimidine derivatives	0.399787	-1.3227	0.00695505	1.73841	down
Com_972_pos	Meconic acid	P	C7H4O7	199.996	222.985	1.23933	[M+Na]+	1.143	0.76	Organoheterocyclic compounds	Pyrans	Pyranones and derivatives	0.401052	-1.31814	0.0178918	1.69105	down
Com_557_pos	1-Methyluric acid	P	C6H6N4O3	182.044	183.05	6.06638	[M+H]+	1.136	0.61	Organoheterocyclic compounds	Imidazopyrimidines	Purines and purine derivatives	0.405857	-1.30096	0.00517549	1.87009	down
Com_4522_pos	N'-Nitrosoanatabine	P	C10H11N3O	189.09	190.098	1.67655	[M+H]+	1.139	-	Organoheterocyclic compounds	Pyridines and derivatives	Hydropyridines	0.411818	-1.27992	0.0224932	1.77792	down
Com_3990_pos	5-Chlorouracil	P	C4H3ClN2O2	145.988	146.997	6.83344	[M+H]+	1.145	-	Organoheterocyclic compounds	Diazines	Pyrimidines and pyrimidine derivatives	0.42205	-1.24451	0.0304549	1.57806	down
Com_3821_pos	Ammelide	P	C3H4N4O2	128.033	129.04	8.48073	[M+H]+	1.137	0.51	Organoheterocyclic compounds	Triazines	Triazinones	0.423538	-1.23944	0.0373759	1.60881	down
Com_4616_pos	1,3-DIMETHYLURIC ACID	P	C7H8N4O3	196.06	197.066	5.64352	[M+H]+	1.137	0.54	Organoheterocyclic compounds	Imidazopyrimidines	Purines and purine derivatives	0.426236	-1.23027	0.0134798	1.81016	down
Com_1513_pos	2-[4-(1-benzofuran-2-yl)-1,3-thiazol-2-yl]acetonitrile	P	C13H8N2OS	240.036	263.027	9.39801	[M+Na]+	1.137	-	Organoheterocyclic compounds	Benzofurans	-	0.428173	-1.22373	0.0248226	1.64665	down
Com_6944_pos	Ankalactone	P	C18H26O6	338.173	339.182	6.5741	[M+H]+	8.844	0.51	Organoheterocyclic compounds	Benzofurans	-	0.435995	-1.19762	0.00925833	1.88305	down
Com_3040_pos	Riboflavin	P	C17H20N4O6	376.138	377.145	0.83716	[M+H]+	5.351	0.96	Organoheterocyclic compounds	Pteridines and derivatives	Alloxazines and isoalloxazines	0.439407	-1.18637	0.0324304	1.25358	down
Com_106_pos	5-Fluorocytosine	P	C4H4FN3O	129.034	130.04	5.10656	[M+H]+	1.138	0.64	Organoheterocyclic compounds	Diazines	Pyrimidines and pyrimidine derivatives	0.440107	-1.18407	0.0333693	1.63798	down
Com_1286_pos	Pyridoxal 5'-phosphate	P	C8H10NO6P	247.025	248.032	0.10368	[M+H]+	2.347	0.83	Organoheterocyclic compounds	Pyridines and derivatives	Pyridine carboxaldehydes	0.444554	-1.16957	0.0384781	1.7479	down
Com_4534_pos	2-Oxo-1,2-dihydroquinoline-4-carboxylate	P	C10H7NO3	189.043	191.059	8.80877	[M+2H]+	1.149	-	Organoheterocyclic compounds	Quinolines and derivatives	Quinoline carboxylic acids	0.447784	-1.15913	0.0284421	1.73896	down
Com_60_pos	2-Hydroxynicotinic acid	P	C6H5NO3	139.027	122.024	3.838	[M+H-H2O]+	1.137	-	Organoheterocyclic compounds	Pyridines and derivatives	Pyridinecarboxylic acids and derivatives	0.464819	-1.10526	0.0262648	1.60001	down
Com_4356_pos	Indole-3-acetate	P	C10H9NO2	175.063	177.079	6.29903	[M+2H]+	1.137	-	Organoheterocyclic compounds	Indoles and derivatives	Indolyl carboxylic acids and derivatives	0.473187	-1.07952	0.0316398	1.70601	down
Com_4440_pos	5-Hydroxyisourate	P	C5H4N4O4	184.023	185.029	5.84767	[M+H]+	1.132	-	Organoheterocyclic compounds	Imidazopyrimidines	Purines and purine derivatives	0.474597	-1.07523	0.00671652	1.84808	down
Com_4121_pos	Allantoin	P	C4H6N4O3	158.044	159.05	6.75421	[M+H]+	1.137	-	Organoheterocyclic compounds	Azoles	Imidazoles	0.488068	-1.03485	0.0296788	1.63217	down
Com_838_pos	1,3,7-Trimethyluric acid	P	C8H10N4O3	210.075	211.081	5.82909	[M+H]+	1.135	-	Organoheterocyclic compounds	Imidazopyrimidines	Purines and purine derivatives	0.488765	-1.03279	0.0372671	1.70403	down
Com_271_pos	2,5-Furandimethanol	P	C6H8O3	128.047	151.035	8.87133	[M+Na]+	1.137	0.76	Organoheterocyclic compounds	Heteroaromatic compounds	-	0.494693	-1.01539	0.0330933	1.6534	down
Com_3713_pos	3-(Methylthio)-1-propanol	P	C4H10OS	106.045	107.053	6.54313	[M+H]+	1.265	0.54	Organosulfur compounds	Thioethers	Dialkylthioethers	0.354856	-1.49469	0.0440524	1.28292	down
Com_3897_pos	Dithiobiuret	P	C2H5N3S2	134.992	136	1.23802	[M+H]+	1.146	-	Organosulfur compounds	Thioureas	-	0.466314	-1.10063	0.0430874	1.66162	down
Com_7726_pos	Pinnarine	P	C23H34ClNO3	407.223	408.231	2.91191	[M+H]+	5.772	0.93	Phenylpropanoids and polyketides	Macrolides and analogues	-	0.112056	-3.1577	0.0254889	1.77701	down
Com_6562_pos	Coumanolignan	P	C21H18O3	318.126	319.132	3.72059	[M+H]+	5.446	0.76	Phenylpropanoids and polyketides	Coumarins and derivatives	-	0.11326	-3.14229	0.0183432	1.60856	down
Com_7740_pos	Adunctin A	P	C26H32O4	408.23	409.235	6.99389	[M+H]+	5.771	0.51	Phenylpropanoids and polyketides	Linear 1,3-diarylpropanoids	Chalcones and dihydrochalcones	0.116122	-3.10628	0.0233451	1.74082	down
Com_1530_pos	Brefeldin A	P	C16H24O4	280.167	263.162	8.76684	[M+H-H2O]+	7.094	0.78	Phenylpropanoids and polyketides	Macrolides and analogues	-	0.187128	-2.4179	0.0226231	1.63117	down
Com_6889_pos	2-Propenamide, 2-cyano-3-(3,4-dihydroxyphenyl)-N-(4-phenylbutyl)-	P	C20H20N2O3	336.147	337.157	6.5337	[M+H]+	5.542	-	Phenylpropanoids and polyketides	Cinnamic acids and derivatives	Hydroxycinnamic acids and derivatives	0.207287	-2.2703	0.0267369	1.75567	down
Com_7969_pos	Shogasulfonic acid A	P	C21H26O8S	438.135	439.141	1.78722	[M+H]+	1.357	0.68	Phenylpropanoids and polyketides	Diarylheptanoids	Linear diarylheptanoids	0.213892	-2.22505	0.0136957	1.83932	down
Com_3062_pos	Ophiopogonanone H	P	C19H18O7	358.105	381.092	5.39368	[M+Na]+	5.14	-	Phenylpropanoids and polyketides	Homoisoflavonoids	Homoisoflavans	0.228596	-2.12913	0.0175577	1.58571	down
Com_8587_pos	Amphidinolide F	P	C35H52O9	616.361	617.366	4.36122	[M+H]+	7.147	0.82	Phenylpropanoids and polyketides	Macrolides and analogues	-	0.23715	-2.07613	0.000129097	1.91793	down
Com_8323_pos	Isoamoritin	P	C31H38O6	506.267	507.269	9.58345	[M+H]+	9.207	-	Phenylpropanoids and polyketides	Flavonoids	Flavans	0.283643	-1.81785	0.0392661	1.55138	down
Com_8253_pos	8-Prenyllepidissipyrone	P	C29H30O7	490.199	491.21	7.16351	[M+H]+	5.923	-	Phenylpropanoids and polyketides	Flavonoids	Flavans	0.353307	-1.50101	0.0357635	1.59715	down
Com_8251_pos	Rubraflavone D	P	C30H32O6	488.22	489.231	6.97805	[M+H]+	5.693	-	Phenylpropanoids and polyketides	Flavonoids	Flavones	0.389208	-1.36139	0.0395515	1.80572	down
Com_3180_pos	Octahydrocurcumin	P	C21H28O6	376.189	399.178	1.61897	[M+Na]+	8.381	-	Phenylpropanoids and polyketides	Diarylheptanoids	Linear diarylheptanoids	0.478015	-1.06487	0.0134523	1.80407	down
Com_954_pos	3,4,5-Trimethoxycinnamic acid	P	C12H14O5	238.084	221.081	0.04503	[M+H-H2O]+	5.55	0.97	Phenylpropanoids and polyketides	Cinnamic acids and derivatives	Hydroxycinnamic acids and derivatives	0.489146	-1.03166	0.0291536	1.74482	down

## Sheet: 5. SA vs SC_neg_up
Compound_ID	Name	IonMode	Formula	Molecular Weight	m/z	Mass Error	Adduct	RT (min)	Score	ClassI	ClassII	ClassIII	FC	log2FC	p value	VIP	Up/Down
Com_4378_neg	PA(i-16:0/5-iso PGF2VI)	N	C37H67O11P	718.442	717.436	2.16877	[M-H]-	10.583	0.66	-	-	-	2.19113	1.13168	0.0207936	1.00812	up
Com_2568_neg	(-)-Methallenestrilphenol	N	C17H20O3	272.141	271.132	9.03334	[M-H]-	7.501	0.52	Benzenoids	Naphthalenes	Naphthols and derivatives	5.04582	2.33509	0.0141842	1.55186	up
Com_2386_neg	Benz(a)anthracene, 9,10-dimethyl-	N	C20H16	256.125	255.119	5.24359	[M-H]-	6.305	-	Benzenoids	Phenanthrenes and derivatives	-	5.0348	2.33193	0.0461582	1.49626	up
Com_3475_neg	bezafibrate	N	C19H20ClNO4	361.108	360.103	5.01821	[M-H]-	5.037	-	Benzenoids	Benzene and substituted derivatives	Phenoxyacetic acid derivatives	2.38813	1.25588	0.0248799	1.83981	up
Com_3644_neg	Mirabegron	N	C21H24N4O2S	396.162	395.157	4.84422	[M-H]-	5.037	0.65	Benzenoids	Benzene and substituted derivatives	Anilides	2.07828	1.05539	0.0455747	1.61392	up
Com_3933_neg	Silandrin	N	C25H22O9	466.126	465.123	7.71294	[M-H]-	4.816	0.53	Lignans, neolignans and related compounds	Flavonolignans	-	5.9476	2.57231	0.0446441	1.72452	up
Com_3731_neg	Dendronobiloside B	N	C21H38O8	418.257	417.25	1.18668	[M-H]-	6.795	0.96	Lipids and lipid-like molecules	Prenol lipids	Terpene glycosides	40.8694	5.35295	0.00258303	1.80306	up
Com_2985_neg	Soraphen O	N	C18H28O4	308.199	307.192	0.87836	[M-H]-	6.247	0.88	Lipids and lipid-like molecules	Fatty Acyls	Fatty alcohols	6.64664	2.73262	0.0396445	1.71581	up
Com_4087_neg	Eurostoside	N	C24H28O12	508.158	507.151	0.7953	[M-H]-	5.324	0.58	Lipids and lipid-like molecules	Prenol lipids	Terpene glycosides	5.29581	2.40485	0.0112659	1.94817	up
Com_2743_neg	Deoxy phytoprostane J1	N	C18H26O3	290.188	289.181	1.15652	[M-H]-	6.861	0.92	Lipids and lipid-like molecules	Fatty Acyls	Eicosanoids	4.74912	2.24766	0.048531	1.43655	up
Com_2983_neg	Gestrinone	N	C21H24O2	308.178	307.171	1.53091	[M-H]-	6.862	-	Lipids and lipid-like molecules	Steroids and steroid derivatives	Estrane steroids	4.53195	2.18013	0.042681	1.40086	up
Com_4210_neg	3beta-Hydroxysolanascone beta-sophoroside	N	C27H42O12	558.268	557.261	1.25031	[M-H]-	6.589	0.58	Lipids and lipid-like molecules	Prenol lipids	Terpene glycosides	4.21831	2.07667	0.0344651	1.46748	up
Com_3793_neg	Dictamnoside I	N	C21H38O9	434.252	433.245	0.58244	[M-H]-	5.757	0.79	Lipids and lipid-like molecules	Prenol lipids	Terpene glycosides	3.88093	1.9564	0.035889	1.53074	up
Com_3826_neg	Cortisol 21-sulfate	N	C21H30O8S	442.166	441.162	7.31984	[M-H]-	4.841	0.65	Lipids and lipid-like molecules	Steroids and steroid derivatives	Sulfated steroids	3.63494	1.86193	0.0337097	1.76959	up
Com_4114_neg	Tricalysioside M	N	C26H44O10	516.293	515.287	0.84964	[M-H]-	5.795	-	Lipids and lipid-like molecules	Prenol lipids	Terpene glycosides	3.55515	1.82991	0.0400716	1.67066	up
Com_3909_neg	Ligurobustoside A	N	C22H38O10	462.247	461.24	1.59127	[M-H]-	6.078	0.66	Lipids and lipid-like molecules	Prenol lipids	Terpene glycosides	3.3112	1.72735	0.0207626	1.70276	up
Com_3719_neg	Dendroside C	N	C21H36O8	416.241	415.234	1.59713	[M-H]-	5.807	0.85	Lipids and lipid-like molecules	Prenol lipids	Terpene glycosides	3.23338	1.69304	0.0223423	1.54622	up
Com_1270_neg	Asperulosidic acid	N	C18H24O12	432.127	431.12	1.09206	[M-H]-	5.233	0.76	Lipids and lipid-like molecules	Prenol lipids	Terpene glycosides	3.19064	1.67385	0.024978	1.67041	up
Com_2588_neg	(Z)-Octadec-12-ene-8,10-diynoic acid	N	C18H26O2	274.193	273.186	1.52272	[M-H]-	7.486	0.73	Lipids and lipid-like molecules	Fatty Acyls	Fatty acids and conjugates	2.72191	1.44462	0.0457102	1.14579	up
Com_4175_neg	Alangionoside O	N	C24H42O13	538.263	537.256	1.42114	[M-H]-	5.566	0.65	Lipids and lipid-like molecules	Prenol lipids	Terpene glycosides	2.62952	1.3948	0.0110395	1.62867	up
Com_2158_neg	2-Gonen	N	C17H26	230.203	229.196	0.43423	[M-H]-	7.478	-	Lipids and lipid-like molecules	Steroids and steroid derivatives	-	2.49811	1.32083	0.0478499	1.00714	up
Com_4057_neg	Globulusin B	N	C23H30O12	498.174	497.167	1.69297	[M-H]-	5.619	0.85	Lipids and lipid-like molecules	Prenol lipids	Terpene glycosides	2.42664	1.27896	0.0297604	1.6427	up
Com_4138_neg	Verbenabraside A	N	C25H32O12	524.189	523.186	7.12137	[M-H]-	5.836	-	Lipids and lipid-like molecules	Prenol lipids	Terpene glycosides	2.33846	1.22556	0.0451709	1.50293	up
Com_4171_neg	Ajubractin C	N	C29H44O9	536.299	535.292	1.08309	[M-H]-	6.697	0.92	Organic acids and derivatives	Carboxylic acids and derivatives	Tricarboxylic acids and derivatives	13.0811	3.70941	0.0188657	1.23251	up
Com_4117_neg	Siphonodictyal B3	N	C22H30O10S2	518.128	517.121	0.44282	[M-H]-	4.889	-	Organic acids and derivatives	Organic sulfuric acids and derivatives	Arylsulfates	5.96065	2.57547	0.0203813	1.66096	up
Com_3877_neg	methotrexate	N	C20H22N8O5	454.171	453.162	5.00118	[M-H]-	5.269	-	Organic acids and derivatives	Carboxylic acids and derivatives	Amino acids, peptides, and analogues	3.82025	1.93367	0.0245879	1.56583	up
Com_2423_neg	(2S,2'S)-Pyrosaccharopine	N	C11H18N2O5	258.122	257.115	1.25583	[M-H]-	4.694	0.55	Organic acids and derivatives	Carboxylic acids and derivatives	Amino acids, peptides, and analogues	3.40314	1.76687	0.0444272	1.72312	up
Com_2_neg	Hydroxypyruvic acid	N	C3H4O4	104.011	103.004	3.35896	[M-H]-	1.747	0.87	Organic acids and derivatives	Hydroxy acids and derivatives	Beta hydroxy acids and derivatives	2.0627	1.04453	0.0481073	1.39923	up
Com_3835_neg	Bungeiside D	N	C19H26O12	446.142	445.135	0.79941	[M-H]-	5.229	0.71	Organic oxygen compounds	Organooxygen compounds	Carbohydrates and carbohydrate conjugates	5.55609	2.47407	0.0389809	1.71483	up
Com_571_neg	Crenulatin	N	C11H20O6	248.126	247.119	1.0714	[M-H]-	4.995	0.77	Organic oxygen compounds	Organooxygen compounds	Carbohydrates and carbohydrate conjugates	4.28845	2.10046	0.0259542	1.52388	up
Com_3904_neg	Sibiricose A3	N	C19H26O13	462.137	461.13	0.53077	[M-H]-	5.037	0.53	Organic oxygen compounds	Organooxygen compounds	Carbohydrates and carbohydrate conjugates	3.70457	1.88931	0.0202117	1.16545	up
Com_2754_neg	Itoside L	N	C12H20O8	292.116	291.109	0.99983	[M-H]-	4.996	0.93	Organic oxygen compounds	Organooxygen compounds	Carbohydrates and carbohydrate conjugates	3.59148	1.84458	0.0241486	1.47681	up
Com_1237_neg	Sesamoside	N	C17H24O12	420.127	401.11	1.29923	[M-H-H2O]-	4.927	0.52	Organic oxygen compounds	Organooxygen compounds	Carbohydrates and carbohydrate conjugates	2.98805	1.5792	0.0208033	1.80286	up
Com_4134_neg	Tricornoside A	N	C24H28O13	524.153	523.144	3.48353	[M-H]-	1.393	-	Organic oxygen compounds	Organooxygen compounds	Carbohydrates and carbohydrate conjugates	2.94781	1.55964	0.0323534	1.65278	up
Com_804_neg	5-[(2-chlorophenyl)carbonyl]-6-hydroxy-1,3-dimethyl-1,2,3,4-tetrahydropyrimidine-2,4-dione	N	C13H11ClN2O4	294.041	293.034	1.84031	[M-H]-	5.285	-	Organic oxygen compounds	Organooxygen compounds	Carbonyl compounds	2.8163	1.4938	0.044559	1.59539	up
Com_3649_neg	Fursultiamine	N	C17H26N4O3S2	398.145	397.135	5.33636	[M-H]-	1.469	-	Organoheterocyclic compounds	Diazines	Pyrimidines and pyrimidine derivatives	4.16542	2.05846	0.041341	1.48438	up
Com_2095_neg	Calaminthone	N	C11H12O5	224.068	223.061	0.22911	[M-H]-	5.356	0.60	Organoheterocyclic compounds	Benzofurans	-	4.10831	2.03855	0.033538	1.73009	up
Com_4181_neg	(-)-Gypsetin	N	C32H36N4O4	540.274	539.264	5.30944	[M-H]-	7.047	-	Organoheterocyclic compounds	Indoles and derivatives	Pyrroloindoles	2.21237	1.14559	0.0465322	1.41109	up
Com_4253_neg	Hordatine B	N	C29H40N8O5	580.312	579.303	2.94281	[M-H]-	5.749	0.69	Phenylpropanoids and polyketides	2-arylbenzofuran flavonoids	-	2.46285	1.30033	0.0293985	1.77149	up
Com_3470_neg	Syringic acid beta-glucopyranosyl ester	N	C15H20O10	360.106	359.099	0.79449	[M-H]-	5.044	0.75	Phenylpropanoids and polyketides	Tannins	Hydrolyzable tannins	2.19179	1.13211	0.0222429	1.79094	up

## Sheet: 6. SA vs SC_neg_down
Compound_ID	Name	IonMode	Formula	Molecular Weight	m/z	Mass Error	Adduct	RT (min)	Score	ClassI	ClassII	ClassIII	FC	log2FC	p value	VIP	Up/Down
Com_436_neg	Iriflophenone	N	C13H10O5	246.053	227.033	9.26879	[M-H-H2O]-	9.158	0.74	Benzenoids	Benzene and substituted derivatives	Benzophenones	0.209587	-2.25438	0.0100076	1.62549	down
Com_1866_neg	cis-2,3-Dihydro-2,3-dihydroxybiphenyl	N	C12H12O2	188.084	187.077	1.32016	[M-H]-	5.488	-	Benzenoids	Benzene and substituted derivatives	-	0.247788	-2.01282	0.0216155	1.69948	down
Com_4011_neg	Ardisiaquinone E	N	C29H40O6	484.282	483.273	5.23849	[M-H]-	9.16	0.98	Benzenoids	Phenols	Benzenediols	0.271983	-1.87841	0.0158282	1.6249	down
Com_3867_neg	Wilforol B	N	C29H38O4	450.277	449.268	4.524	[M-H]-	9.978	0.71	Benzenoids	Phenanthrenes and derivatives	-	0.276007	-1.85723	0.0312522	1.67451	down
Com_570_neg	Magnolol	N	C18H18O2	266.131	247.112	2.17678	[M-H-H2O]-	4.96	0.51	Benzenoids	Benzene and substituted derivatives	Biphenyls and derivatives	0.292087	-1.77553	0.0122641	1.47212	down
Com_4277_neg	Neobonaspectin B	N	C34H44O9	596.299	595.29	2.28396	[M-H]-	8.692	0.93	Lignans, neolignans and related compounds	-	-	0.283006	-1.8211	0.0354377	1.71572	down
Com_4245_neg	HYDRANGENOSIDE C	N	C29H38O12	578.236	577.231	3.16343	[M-H]-	6.099	-	Lipids and lipid-like molecules	Prenol lipids	Terpene glycosides	0.116734	-3.09871	0.0203079	1.35749	down
Com_3656_neg	ent-19-Acetoxy-14,15,16-trihydroxymanoyl oxide	N	C22H38O6	398.267	397.26	0.53572	[M-H]-	7.098	-	Lipids and lipid-like molecules	Prenol lipids	Triterpenoids	0.179645	-2.47678	0.029896	1.78686	down
Com_3699_neg	1-palmitoyl-sn-glycerol 3-phosphate	N	C19H39O7P	410.243	409.236	0.89433	[M-H]-	9.655	0.96	Lipids and lipid-like molecules	Glycerophospholipids	Glycerophosphates	0.218319	-2.19549	0.0040313	1.83656	down
Com_4127_neg	LysoPS(18:2(9Z,12Z)/0:0)	N	C24H44NO9P	521.275	520.269	0.94867	[M-H]-	8.708	0.75	Lipids and lipid-like molecules	Glycerophospholipids	Glycerophosphoserines	0.233023	-2.10145	0.0240987	1.80201	down
Com_1386_neg	LPS(18:1)	N	C24H46NO9P	523.291	522.284	1.16249	[M-H]-	9.326	0.94	Lipids and lipid-like molecules	Glycerophospholipids	Glycerophosphoserines	0.23968	-2.06082	0.018284	1.84945	down
Com_4280_neg	Asparagoside B	N	C33H56O9	596.392	595.386	1.87254	[M-H]-	7.345	-	Lipids and lipid-like molecules	Steroids and steroid derivatives	Steroidal glycosides	0.255299	-1.96974	0.0386124	1.61381	down
Com_3691_neg	1-(9Z-hexadecenoyl)-glycero-3-phosphate	N	C19H37O7P	408.228	407.221	1.06061	[M-H]-	9.067	0.91	Lipids and lipid-like molecules	Glycerophospholipids	Glycerophosphates	0.268552	-1.89673	0.0125653	1.57962	down
Com_4014_neg	Lantanoic acid	N	C30H44O5	484.319	483.314	4.92409	[M-H]-	9.163	0.59	Lipids and lipid-like molecules	Prenol lipids	Triterpenoids	0.273971	-1.86791	0.0165514	1.62762	down
Com_4362_neg	Gingerglycolipid C	N	C33H60O14	680.398	679.393	2.2748	[M-H]-	9.07	-	Lipids and lipid-like molecules	Glycerolipids	Glycosylglycerols	0.398083	-1.32886	0.0369976	1.49093	down
Com_4100_neg	16-Diacetoxy-7alpha-hydroxy-18-malonyloxy-ent-cleroda-3-ene	N	C27H42O9	510.283	509.276	1.21539	[M-H]-	6.182	0.52	Lipids and lipid-like molecules	Prenol lipids	Diterpenoids	0.418211	-1.2577	0.0287605	1.50925	down
Com_3586_neg	1-Myristoyl-2-Hydroxy-sn-Glycero-3-Phosphate	N	C17H35O7P	382.212	381.205	1.14914	[M-H]-	8.566	0.72	Lipids and lipid-like molecules	Glycerophospholipids	Glycerophosphates	0.422107	-1.24432	0.0273616	1.2632	down
Com_4346_neg	all-trans-Heptaprenyl diphosphate	N	C35H60O7P2	654.381	653.377	3.95119	[M-H]-	8.836	-	Lipids and lipid-like molecules	Prenol lipids	Polyprenols	0.427994	-1.22434	0.0137798	1.4628	down
Com_4257_neg	Malyngamide R	N	C30H47ClN2O7	582.307	581.301	1.97001	[M-H]-	9.329	0.92	Lipids and lipid-like molecules	Fatty Acyls	Fatty amides	0.450554	-1.15023	0.0346525	1.49759	down
Com_3721_neg	5alpha,8alpha-Epidioxycholest-6-en-3beta-ol	N	C27H44O3	416.329	415.318	8.48857	[M-H]-	8.232	-	Lipids and lipid-like molecules	Steroids and steroid derivatives	-	0.458796	-1.12407	0.0499394	1.48138	down
Com_757_neg	Guanosine	N	C10H13N5O5	283.092	282.085	0.71904	[M-H]-	3.457	0.94	Nucleosides, nucleotides, and analogues	Purine nucleosides	-	0.340622	-1.55375	0.0260453	1.53424	down
Com_1317_neg	FMN	N	C17H21N4O9P	456.105	455.098	1.38345	[M-H]-	5.243	0.51	Nucleosides, nucleotides, and analogues	Flavin nucleotides	-	0.416321	-1.26423	0.023395	1.6627	down
Com_976_neg	5'-Cytidylic acid	N	C9H14N3O8P	323.052	322.045	1.00472	[M-H]-	1.702	0.71	Nucleosides, nucleotides, and analogues	Pyrimidine nucleotides	Pyrimidine ribonucleotides	0.446622	-1.16287	0.0495403	1.58319	down
Com_498_neg	N-Lactoyl-Phenylalanine	N	C12H15NO4	237.1	236.091	8.774	[M-H]-	4.863	0.86	Organic acids and derivatives	Carboxylic acids and derivatives	Amino acids, peptides, and analogues	0.0588969	-4.08567	0.000637091	1.864	down
Com_2608_neg	Pantetheine	N	C11H22N2O4S	278.13	277.123	0.40464	[M-H]-	5.844	0.92	Organic acids and derivatives	Carboxylic acids and derivatives	Amino acids, peptides, and analogues	0.269499	-1.89165	0.00775397	1.83571	down
Com_1644_neg	Hydroxyacetone phosphate	N	C3H7O5P	154.003	152.996	0.85189	[M-H]-	9.008	0.75	Organic acids and derivatives	Organic phosphoric acids and derivatives	Phosphate esters	0.317494	-1.6552	0.0388592	1.69827	down
Com_4282_neg	Cinnafragrin D	N	C34H46O9	598.314	597.306	2.09651	[M-H]-	9.393	0.89	Organic acids and derivatives	Carboxylic acids and derivatives	Dicarboxylic acids and derivatives	0.325819	-1.61786	0.00969933	1.64545	down
Com_4009_neg	Segetalin B	N	C24H32N6O5	484.243	483.232	8.88753	[M-H]-	9.165	0.54	Organic acids and derivatives	Carboxylic acids and derivatives	Amino acids, peptides, and analogues	0.358112	-1.48152	0.0217452	1.41443	down
Com_8_neg	3,4-Dihydroxy-3-cyclobutene-1,2-dione	N	C4H2O4	113.995	112.988	2.24501	[M-H]-	5.368	0.73	Organic acids and derivatives	Vinylogous acids	-	0.445902	-1.1652	0.022807	1.31213	down
Com_4356_neg	Dianthin C	N	C36H48N6O7	676.358	675.353	2.3717	[M-H]-	7.54	0.73	Organic acids and derivatives	Carboxylic acids and derivatives	Amino acids, peptides, and analogues	0.463576	-1.10912	0.0455968	1.00279	down
Com_2941_neg	Histamine-betaxanthin	N	C14H16N4O4	304.117	303.109	3.41597	[M-H]-	5.621	-	Organic acids and derivatives	Carboxylic acids and derivatives	Amino acids, peptides, and analogues	0.491608	-1.02442	0.0434427	1.12508	down
Com_2992_neg	Isotan B	N	C14H15NO7	309.085	308.078	1.33715	[M-H]-	5.253	-	Organic oxygen compounds	Organooxygen compounds	Carbohydrates and carbohydrate conjugates	0.365465	-1.4522	0.00582333	1.48958	down
Com_3551_neg	Simmondsin	N	C16H25NO9	375.153	374.143	6.54699	[M-H]-	5.763	-	Organic oxygen compounds	Organooxygen compounds	Carbohydrates and carbohydrate conjugates	0.411964	-1.27941	0.0442209	1.25921	down
Com_2620_neg	Niazirin	N	C14H17NO5	279.111	278.104	1.21378	[M-H]-	5.383	-	Organic oxygen compounds	Organooxygen compounds	Carbohydrates and carbohydrate conjugates	0.479828	-1.05941	0.0476658	1.5351	down
Com_4085_neg	Gymnodimine	N	C32H45NO4	507.335	506.326	3.93738	[M-H]-	9.559	0.83	Organoheterocyclic compounds	Pyridines and derivatives	Hydropyridines	0.37387	-1.41939	0.0128952	1.27721	down
Com_1687_neg	PTERIN	N	C6H5N5O	163.049	162.041	6.70634	[M-H]-	5.261	0.79	Organoheterocyclic compounds	Pteridines and derivatives	Pterins and derivatives	0.408124	-1.29292	0.0117941	1.49105	down
Com_3451_neg	Lehualide I	N	C19H32O4S	356.202	355.196	3.89666	[M-H]-	8.368	-	Organoheterocyclic compounds	Pyrans	Pyranones and derivatives	0.465708	-1.1025	0.000331017	1.57251	down
Com_4292_neg	Hesperidin	N	C28H34O15	610.19	609.182	0.0511	[M-H]-	5.269	0.56	Phenylpropanoids and polyketides	Flavonoids	Flavonoid glycosides	0.148299	-2.75342	0.0459192	1.59149	down
Com_4259_neg	6''-Demethoxyneocalycopterone	N	C34H32O9	584.205	583.2	4.03143	[M-H]-	9.16	0.73	Phenylpropanoids and polyketides	Flavonoids	Flavans	0.320318	-1.64242	0.0254374	1.4475	down
Com_3287_neg	Ciliatin A	N	C20H16O5	336.1	335.092	2.30878	[M-H]-	4.979	-	Phenylpropanoids and polyketides	Flavonoids	Flavones	0.321948	-1.6351	0.0127366	1.46352	down
Com_3299_neg	Castillene D	N	C19H14O6	338.079	337.074	7.78129	[M-H]-	5.379	-	Phenylpropanoids and polyketides	Aurone flavonoids	-	0.373005	-1.42273	0.0481655	1.35458	down
Com_3530_neg	Macrosphelide J	N	C17H24O9	372.142	371.135	0.35736	[M-H]-	5.764	-	Phenylpropanoids and polyketides	Macrolides and analogues	-	0.44725	-1.16085	0.0395528	1.27056	down
Com_4312_neg	Caribenolide I	N	C33H52O11	624.351	623.345	1.89892	[M-H]-	7.658	0.92	Phenylpropanoids and polyketides	Macrolides and analogues	-	0.490635	-1.02728	0.00198059	1.01053	down

## Sheet: 7. SA vs SC_pos_up
Compound_ID	Name	IonMode	Formula	Molecular Weight	m/z	Mass Error	Adduct	RT (min)	Score	ClassI	ClassII	ClassIII	FC	log2FC	p value	VIP	Up/Down
Com_5132_pos	Toluoyl proline	P	C13H15NO3	233.105	234.112	0.28421	[M+H]+	5.497	0.56	-	-	-	5.01179	2.32532	0.0402014	1.41993	up
Com_6670_pos	Oxohernangerine	P	C18H15NO5	325.095	326.104	4.97225	[M+H]+	4.723	-	Alkaloids and derivatives	Aporphines	-	6.87931	2.78226	0.00910393	1.84187	up
Com_7088_pos	Cavinine	P	C18H21NO6	347.137	348.147	8.45446	[M+H]+	5.068	-	Alkaloids and derivatives	Amaryllidaceae alkaloids	Crinine- and Haemanthamine-type amaryllidaceae alkaloids	3.69628	1.88608	0.0472308	1.70298	up
Com_1584_pos	Thermopsine	P	C15H20N2O	244.158	267.145	6.75332	[M+Na]+	5.456	0.61	Alkaloids and derivatives	Lupin alkaloids	Anagyrine-type alkaloids	2.64282	1.40208	0.00746484	1.37322	up
Com_8498_pos	Chloramphenicol palmitate	P	C27H42Cl2N2O6	560.242	561.251	3.66442	[M+H]+	5.571	-	Benzenoids	Benzene and substituted derivatives	Nitrobenzenes	15.2981	3.93528	0.0192669	1.94892	up
Com_5579_pos	2-Methoxy-6-acetyl-7-methyljuglone	P	C14H12O5	260.068	261.076	0.35202	[M+H]+	5.102	0.67	Benzenoids	Naphthalenes	Naphthoquinones	2.93461	1.55317	0.00922166	1.60635	up
Com_1870_pos	Fluconazole	P	C13H12F2N6O	306.104	289.102	4.67404	[M+H-H2O]+	2.267	-	Benzenoids	Benzene and substituted derivatives	Halobenzenes	2.68449	1.42465	0.0263939	1.64709	up
Com_3449_pos	Polyporusterone A	P	C28H46O6	478.329	461.33	7.76003	[M+H-H2O]+	7.203	0.65	Lipids and lipid-like molecules	Steroids and steroid derivatives	Bile acids, alcohols and derivatives	57.0877	5.83511	0.0266234	1.92096	up
Com_8574_pos	Sylviside	P	C31H44O12	608.283	609.288	4.4413	[M+H]+	6.005	0.70	Lipids and lipid-like molecules	Prenol lipids	Terpene glycosides	6.86151	2.77853	0.0387296	1.80354	up
Com_8099_pos	Dendronpholide L	P	C24H40O8	456.272	457.277	6.58256	[M+H]+	6.766	0.58	Lipids and lipid-like molecules	Prenol lipids	Sesquiterpenoids	6.58839	2.71993	0.000794406	1.67325	up
Com_6302_pos	5Z,8Z,10E,12E,14Z-Eicosapentaenoic acid	P	C20H30O2	302.225	303.232	1.13091	[M+H]+	5.829	0.85	Lipids and lipid-like molecules	Fatty Acyls	Fatty acids and conjugates	5.31192	2.40923	0.0451705	1.80879	up
Com_8447_pos	Forskoditerpenoside E	P	C28H44O10	540.293	541.298	4.84771	[M+H]+	5.857	0.59	Lipids and lipid-like molecules	Prenol lipids	Triterpenoids	4.65676	2.21932	0.0405561	1.81876	up
Com_7308_pos	1-O-beta-D-Glucopyranosyl-4-epiamplexine	P	C16H26O9	362.158	363.161	9.89464	[M+H]+	7.543	0.53	Lipids and lipid-like molecules	Fatty Acyls	Fatty acyl glycosides	4.44416	2.15191	0.0462214	1.62397	up
Com_2709_pos	Oridonin	P	C20H28O6	364.189	347.183	7.59226	[M+H-H2O]+	6.628	0.57	Lipids and lipid-like molecules	Prenol lipids	Diterpenoids	4.066	2.02361	0.0406081	1.77267	up
Com_6666_pos	(-)-Pironetin	P	C19H32O4	324.23	325.237	1.05984	[M+H]+	6.734	0.92	Lipids and lipid-like molecules	Fatty Acyls	Fatty alcohols	3.81049	1.92998	0.0454616	1.71714	up
Com_3568_pos	Mupirocin	P	'C26H44O9	500.299	523.288	0.06611	[M+Na]+	6.055	0.56	Lipids and lipid-like molecules	Fatty Acyls	Fatty acids and conjugates	3.66639	1.87436	0.0357948	1.8518	up
Com_6049_pos	4-oxo-4-(3-oxodecan-2-ylamino)butanoic acid	P	C14H25NO4	271.178	289.212	0.85088	[M+NH4]+	5.278	-	Lipids and lipid-like molecules	Fatty Acyls	Fatty amides	3.64607	1.86634	0.0444187	1.87284	up
Com_3472_pos	Asperulosidic acid methyl ester	P	C19H26O12	446.142	469.131	0.62314	[M+Na]+	5.248	0.61	Lipids and lipid-like molecules	Prenol lipids	Terpene glycosides	3.48004	1.7991	0.0373625	1.72439	up
Com_3960_pos	trans-2-Octenoic acid	P	C8H14O2	142.099	143.107	0.70073	[M+H]+	5.552	0.95	Lipids and lipid-like molecules	Fatty Acyls	Fatty acids and conjugates	3.47651	1.79764	0.0114923	1.88136	up
Com_8473_pos	12-Dehydroxyghalakinoside	P	C29H42O10	550.278	551.283	4.69572	[M+H]+	6.595	0.50	Lipids and lipid-like molecules	Steroids and steroid derivatives	Steroid lactones	3.29421	1.71993	0.0237209	1.65374	up
Com_8080_pos	Incaspitolide E	P	C23H34O9	454.22	455.225	6.23915	[M+H]+	5.724	0.79	Lipids and lipid-like molecules	Prenol lipids	Terpene lactones	2.66053	1.41171	0.0382904	1.7183	up
Com_2606_pos	Gibberellin A9	P	C19H24O4	316.167	339.155	4.96481	[M+Na]+	5.104	0.52	Lipids and lipid-like molecules	Prenol lipids	Diterpenoids	2.56251	1.35756	0.0282472	1.77653	up
Com_6082_pos	sterculynic acid	P	C19H30O2	290.225	291.232	0.95905	[M+H]+	8.202	0.98	Lipids and lipid-like molecules	Fatty Acyls	Fatty acids and conjugates	2.50892	1.32707	0.04816	1.96603	up
Com_741_pos	Germacrone	P	C15H22O	218.167	201.164	0.5894	[M+H-H2O]+	5.827	0.96	Lipids and lipid-like molecules	Prenol lipids	Sesquiterpenoids	2.25188	1.17113	0.0214651	1.65221	up
Com_1941_pos	2'-O-methyl-5-methyluridine	P	C11H16N2O6	272.101	295.09	0.76011	[M+Na]+	4.854	0.54	Nucleosides, nucleotides, and analogues	Pyrimidine nucleosides	-	5.59516	2.48418	0.0418433	1.48729	up
Com_7905_pos	Trp Ser His	P	C20H24N6O5	428.181	429.186	4.4953	[M+H]+	4.8	-	Organic acids and derivatives	Carboxylic acids and derivatives	Amino acids, peptides, and analogues	53.271	5.73528	0.0181781	1.71973	up
Com_7974_pos	Thr Arg Tyr	P	C19H30N6O6	438.223	439.23	0.18646	[M+H]+	6.042	0.80	Organic acids and derivatives	Carboxylic acids and derivatives	Amino acids, peptides, and analogues	5.27191	2.39833	0.00216212	2.0323	up
Com_4960_pos	S-3-(hexan-1-ol)-L-cysteine	P	C9H19NO3S	221.109	222.116	0.28006	[M+H]+	5.362	-	Organic acids and derivatives	Carboxylic acids and derivatives	Amino acids, peptides, and analogues	4.90739	2.29496	0.0453535	1.23342	up
Com_1339_pos	N-epsilon-Benzoyl-L-lysine	P	C13H18N2O3	250.132	251.139	0.35623	[M+H]+	5.495	0.63	Organic acids and derivatives	Carboxylic acids and derivatives	Amino acids, peptides, and analogues	4.76064	2.25116	0.0363321	1.39482	up
Com_4353_pos	Methylthio 2-(propanoyloxy)propanoate	P	C7H12O3S	176.051	177.058	0.69206	[M+H]+	2.607	-	Organic acids and derivatives	Thiocarboxylic acids and derivatives	Thioesters	4.30053	2.10452	0.0265262	1.81545	up
Com_8446_pos	Erizomycin	P	C27H32N4O8	540.222	541.225	8.38745	[M+H]+	5.558	-	Organic acids and derivatives	Peptidomimetics	Depsipeptides	4.0659	2.02357	0.0472029	1.82466	up
Com_695_pos	2-Amino-2-deoxy-D-gluconate	P	C6H13NO6	195.074	196.081	5.33215	[M+H]+	2.608	0.85	Organic acids and derivatives	Carboxylic acids and derivatives	Amino acids, peptides, and analogues	4.00421	2.00152	0.0414793	1.82075	up
Com_5126_pos	1-Hydroxy-2-(N-acetylcysteinyl)-3-butene	P	C9H15NO4S	233.072	234.079	0.03152	[M+H]+	4.609	-	Organic acids and derivatives	Carboxylic acids and derivatives	Amino acids, peptides, and analogues	3.34723	1.74297	0.0264968	1.25947	up
Com_7592_pos	Leu Met Lys	P	C17H34N4O4S1	390.23	391.235	5.74969	[M+H]+	6.799	0.63	Organic acids and derivatives	Carboxylic acids and derivatives	Amino acids, peptides, and analogues	2.75393	1.46149	0.030978	1.78709	up
Com_6407_pos	4-O-beta-D-Glucopyranosylfagomine	P	C12H23NO8	309.142	310.149	1.28761	[M+H]+	5.028	0.50	Organic oxygen compounds	Organooxygen compounds	Carbohydrates and carbohydrate conjugates	4.48239	2.16427	0.00616738	1.62098	up
Com_5719_pos	(+)-Codonopsine	P	C14H21NO4	267.147	268.154	1.63459	[M+H]+	4.984	0.79	Organoheterocyclic compounds	Pyrrolidines	Phenylpyrrolidines	7.80357	2.96413	0.0362637	1.62182	up
Com_4369_pos	Luminol	P	C8H7N3O2	177.054	178.061	1.25861	[M+H]+	2.624	-	Organoheterocyclic compounds	Diazanaphthalenes	Benzodiazines	7.20594	2.84919	0.0371797	1.79901	up
Com_5992_pos	Tropisetron	P	C17H20N2O2	284.152	285.157	9.40462	[M+H]+	5.944	0.53	Organoheterocyclic compounds	Indoles and derivatives	Indolecarboxylic acids and derivatives	5.45673	2.44804	0.0349339	1.7764	up
Com_4734_pos	Psilocin	P	C12H16N2O	204.126	205.134	0.55776	[M+H]+	5.495	-	Organoheterocyclic compounds	Indoles and derivatives	Tryptamines and derivatives	5.20843	2.38085	0.0393598	1.36826	up
Com_6909_pos	Indole-3-acetyl-beta-1-D-glucoside	P	C16H19NO7	337.116	338.126	8.00851	[M+H]+	4.855	0.55	Organoheterocyclic compounds	Indoles and derivatives	Indolyl carboxylic acids and derivatives	4.94047	2.30465	0.0463436	1.7688	up
Com_7117_pos	Leonotin	P	C20H28O5	348.194	349.198	7.65262	[M+H]+	6.855	0.77	Organoheterocyclic compounds	Lactones	Gamma butyrolactones	4.78676	2.25905	0.0459642	1.64583	up
Com_8489_pos	ciguatoxin IJKLM cyclic acetal	P	C28H44O11	556.288	557.293	4.8301	[M+H]+	5.717	0.52	Organoheterocyclic compounds	Oxepanes	-	4.20667	2.07268	0.0121177	2.00421	up
Com_6458_pos	Furoparadine	P	C17H13NO5	311.079	312.088	3.99398	[M+H]+	2.26	-	Organoheterocyclic compounds	Quinolines and derivatives	Benzoquinolines	3.79118	1.92265	0.0142857	1.87761	up
Com_7755_pos	Isariotin C	P	C21H31NO7	409.21	410.221	8.07549	[M+H]+	5.61	-	Organoheterocyclic compounds	Oxepanes	-	3.38534	1.7593	0.0289343	1.30927	up
Com_8252_pos	Decaturin C	P	C30H35NO5	489.252	490.256	6.2865	[M+H]+	6.493	-	Organoheterocyclic compounds	Naphthopyrans	-	3.25978	1.70477	0.00162346	1.91241	up
Com_5424_pos	5-Chloro-1,3-dihydro-1-(4-piperidinyl)-2H-benzimidazol-2-one	P	C12H14ClN3O	251.083	252.09	0.78352	[M+H]+	3.069	0.50	Organoheterocyclic compounds	Benzimidazoles	-	2.6197	1.3894	0.00800719	1.63916	up
Com_6495_pos	S,S,S,-TRIBUTYLPHOSPHOROTRITHIOATE	P	C12H27OPS3	314.096	315.105	3.63471	[M+H]+	5.022	0.71	Organophosphorus compounds	Organothiophosphorus compounds	-	3.12017	1.64162	0.00865209	1.4698	up
Com_8603_pos	Khelmarin C	P	C38H40O8	624.272	625.283	5.07577	[M+H]+	5.802	-	Phenylpropanoids and polyketides	Coumarins and derivatives	Pyranocoumarins	3.55631	1.83038	0.0162177	1.93374	up
Com_8218_pos	Padmatin 5-glucoside	P	C22H24O12	480.127	481.131	5.88374	[M+H]+	5.278	0.65	Phenylpropanoids and polyketides	Flavonoids	Flavonoid glycosides	3.14273	1.65202	0.0365789	1.81284	up
Com_3404_pos	propan-2-yl 2-({8-ethoxy-2,2'-dioxo-2H,2'H-[3,4'-bichromen]-7'-yl}oxy)acetate	P	C25H22O8	450.131	451.142	6.58761	[M+H]+	4.735	-	Phenylpropanoids and polyketides	Coumarins and derivatives	-	2.18019	1.12446	0.0270823	1.4883	up
Com_8449_pos	Hyperidixanthone	P	C30H22O10	542.121	543.131	5.21766	[M+H]+	1.325	0.67	Phenylpropanoids and polyketides	Tannins	Hydrolyzable tannins	2.14637	1.1019	0.0181062	1.50047	up
Com_2367_pos	Flavokawain C	P	C17H16O5	300.1	323.091	6.62934	[M+Na]+	5.284	0.54	Phenylpropanoids and polyketides	Linear 1,3-diarylpropanoids	Chalcones and dihydrochalcones	2.02612	1.01872	0.0297577	1.09126	up

## Sheet: 8. SA vs SC_POS_down
Compound_ID	Name	IonMode	Formula	Molecular Weight	m/z	Mass Error	Adduct	RT (min)	Score	ClassI	ClassII	ClassIII	FC	log2FC	p value	VIP	Up/Down
Com_5345_pos	(+)-N-Methylaloperine	P	C16H26N2	246.21	247.217	0.21203	[M+H]+	5.222	-	Alkaloids and derivatives	Lupin alkaloids	Aloperine and related alkaloids	0.271489	-1.88103	0.0309602	1.59215	down
Com_8059_pos	Cytochalasin II	P	C28H37NO4	451.272	452.277	6.26889	[M+H]+	9.038	0.63	Alkaloids and derivatives	Cytochalasans	-	0.272009	-1.87827	0.0385592	1.77336	down
Com_8095_pos	Vindoline	P	C25H32N2O6	456.226	457.232	2.40922	[M+H]+	9.03	0.84	Alkaloids and derivatives	Plumeran-type alkaloids	-	0.308376	-1.69724	0.0395985	1.7585	down
Com_8149_pos	Kleinioxanthrone 2	P	C29H38O5	466.272	467.276	6.15528	[M+H]+	9.21	0.64	Benzenoids	Anthracenes	-	0.238814	-2.06604	0.0168315	1.61973	down
Com_7616_pos	Jasmolactone B	P	C19H22O9	394.126	395.131	6.25615	[M+H]+	5.775	-	Benzenoids	Phenols	Tyrosols and derivatives	0.257565	-1.95699	0.0193798	1.44859	down
Com_6098_pos	Alcalinaphenol F	P	C10H13BrO5	291.995	293.002	0.31299	[M+H]+	1.282	-	Benzenoids	Phenols	Methoxyphenols	0.389683	-1.35963	0.0490947	1.40134	down
Com_7690_pos	Mallotophenone	P	C21H24O8	404.147	405.152	4.88504	[M+H]+	5.03	0.56	Benzenoids	Benzene and substituted derivatives	Diphenylmethanes	0.408439	-1.29181	0.027902	1.96277	down
Com_4962_pos	Mompain	P	C10H6O6	222.016	223.024	2.80004	[M+H]+	1.215	-	Benzenoids	Naphthalenes	Naphthoquinones	0.424302	-1.23684	0.0213654	1.87029	down
Com_8377_pos	yanuthone G	P	C28H42O9	522.283	523.286	8.32259	[M+H]+	8.719	0.53	Lipids and lipid-like molecules	Prenol lipids	Terpene glycosides	0.157491	-2.66666	0.0177161	1.92878	down
Com_8141_pos	Pulcherrin A	P	C29H36O5	464.256	465.261	5.78095	[M+H]+	8.878	0.51	Lipids and lipid-like molecules	Prenol lipids	Diterpenoids	0.157624	-2.66544	0.0398711	1.68166	down
Com_1293_pos	Genipin	P	C11H14O5	226.084	249.071	8.27291	[M+Na]+	1.43	0.59	Lipids and lipid-like molecules	Prenol lipids	Monoterpenoids	0.165292	-2.59691	0.0319672	1.30676	down
Com_3187_pos	E3330	P	C21H30O6	378.204	401.191	6.23116	[M+Na]+	4.927	-	Lipids and lipid-like molecules	Prenol lipids	Quinone and hydroquinone lipids	0.168363	-2.57036	0.0339506	1.13405	down
Com_3004_pos	Tetradecanoylcarnitine	P	C21H42NO4	372.311	372.31	3.51863	[M+H]+	9.346	-	Lipids and lipid-like molecules	Fatty Acyls	Fatty acid esters	0.173196	-2.52952	0.0410937	1.84965	down
Com_8050_pos	16alpha,17alpha-Dihydroxyprogesterone acetophenide	P	C29H36O4	448.261	449.266	6.49156	[M+H]+	9.208	-	Lipids and lipid-like molecules	Steroids and steroid derivatives	Pregnane steroids	0.232571	-2.10425	0.0237844	1.62277	down
Com_3537_pos	Isocyasterone	P	C29H44O8	520.304	503.298	4.90002	[M+H-H2O]+	7.308	0.57	Lipids and lipid-like molecules	Prenol lipids	Triterpenoids	0.238167	-2.06995	0.0048007	1.32358	down
Com_8348_pos	(-)-Euphomine A	P	C30H42O7	514.293	515.298	4.43904	[M+H]+	7.416	0.51	Lipids and lipid-like molecules	Prenol lipids	Diterpenoids	0.25093	-1.99464	0.0187978	1.16692	down
Com_2258_pos	2-Palmitoylglycerol	P	C19H38O4	330.277	313.273	1.1703	[M+H-H2O]+	9.212	1.00	Lipids and lipid-like molecules	Glycerolipids	Monoradylglycerols	0.271781	-1.87948	0.0390331	1.60678	down
Com_8004_pos	Momordol	P	C26H48O5	440.35	441.356	2.40875	[M+H]+	10.437	-	Lipids and lipid-like molecules	Fatty Acyls	Fatty alcohols	0.279072	-1.84129	0.0364996	1.59286	down
Com_3448_pos	Lucidenic acid LM1	P	C27H40O6	460.282	461.289	1.23343	[M+H]+	6.387	0.62	Lipids and lipid-like molecules	Prenol lipids	Triterpenoids	0.288061	-1.79555	0.00904721	1.43096	down
Com_6071_pos	Wentilactone B	P	C16H18O5	290.115	291.122	1.38972	[M+H]+	5.773	0.79	Lipids and lipid-like molecules	Prenol lipids	Terpene lactones	0.308394	-1.69715	0.00275344	1.8436	down
Com_7937_pos	1-(9Z,12Z-octadecadienoyl)-glycero-3-phosphate	P	C21H39O7P	434.243	435.25	0.4719	[M+H]+	9.035	0.89	Lipids and lipid-like molecules	Glycerophospholipids	Glycerophosphates	0.311315	-1.68355	0.0420176	1.72753	down
Com_3192_pos	Glyceryl arachidonate	P	C23H38O4	378.277	401.266	0.50811	[M+Na]+	8.65	0.81	Lipids and lipid-like molecules	Glycerolipids	Monoradylglycerols	0.315647	-1.66362	0.00488917	1.51825	down
Com_7488_pos	Prednisone	P	C21H26O5	358.178	381.165	6.32844	[M+Na]+	4.969	-	Lipids and lipid-like molecules	Steroids and steroid derivatives	Hydroxysteroids	0.317104	-1.65697	0.0228125	1.6846	down
Com_3625_pos	Timosaponin A1	P	C33H54O8	578.382	601.371	0.00238	[M+Na]+	7.915	0.58	Lipids and lipid-like molecules	Steroids and steroid derivatives	Steroidal glycosides	0.3173	-1.65608	0.0447141	1.58231	down
Com_8208_pos	Suspensolide F	P	C21H34O12	478.205	479.216	8.36801	[M+H]+	5.401	-	Lipids and lipid-like molecules	Prenol lipids	Terpene glycosides	0.322394	-1.6331	0.0493204	1.72247	down
Com_8380_pos	Lycernuic acid C	P	C30H50O7	522.356	523.359	7.61565	[M+H]+	9.567	0.51	Lipids and lipid-like molecules	Prenol lipids	Triterpenoids	0.324493	-1.62374	0.0182725	1.34236	down
Com_3546_pos	Cistanoside F	P	C21H28O13	488.153	511.142	0.57436	[M+Na]+	5.55	0.60	Lipids and lipid-like molecules	Fatty Acyls	Fatty acyl glycosides	0.325047	-1.62128	0.0268477	1.46477	down
Com_7803_pos	CPA(18:2(9Z,12Z)/0:0)	P	C21H37O6P	416.233	417.24	1.01498	[M+H]+	9.035	0.58	Lipids and lipid-like molecules	Fatty Acyls	Lineolic acids and derivatives	0.331098	-1.59467	0.0401108	1.73536	down
Com_8580_pos	Mancinellin	P	C36H52O8	612.366	613.371	4.30783	[M+H]+	8	0.78	Lipids and lipid-like molecules	Prenol lipids	Monoterpenoids	0.337256	-1.56808	0.0430878	1.56424	down
Com_6766_pos	Boschniaside	P	C16H26O7	330.168	331.173	6.00985	[M+H]+	5.546	0.66	Lipids and lipid-like molecules	Prenol lipids	Terpene glycosides	0.450134	-1.15157	0.0245592	1.41136	down
Com_7136_pos	Acetylfawcettiine	P	C20H31NO4	349.225	350.23	8.77573	[M+H]+	6.677	0.62	Lipids and lipid-like molecules	Prenol lipids	Sesquiterpenoids	0.47674	-1.06873	0.0451506	1.05124	down
Com_6342_pos	Uridine 2',3'-cyclic phosphate	P	C9H11N2O8P	306.025	307.032	2.22937	[M+H]+	1.442	-	Nucleosides, nucleotides, and analogues	Pyrimidine nucleotides	Cyclic pyrimidine nucleotides	0.328623	-1.60549	0.0194326	1.62387	down
Com_1597_pos	Vidarabine	P	C10H13N5O4	267.097	268.103	2.14609	[M+H]+	1.443	1.00	Nucleosides, nucleotides, and analogues	Purine nucleosides	-	0.420036	-1.25141	0.0409544	1.69722	down
Com_7089_pos	Asp Thr Leu	P	C14H25N3O7	347.169	348.176	1.15127	[M+H]+	5.24	0.92	Organic acids and derivatives	Carboxylic acids and derivatives	Amino acids, peptides, and analogues	0.182402	-2.45481	0.0287488	1.79012	down
Com_8360_pos	Segetalin G	P	C25H38N6O6	518.285	519.292	0.59341	[M+H]+	6.656	0.88	Organic acids and derivatives	Carboxylic acids and derivatives	Amino acids, peptides, and analogues	0.271329	-1.88188	0.0400377	1.42671	down
Com_7595_pos	S-HEXYL-GLUTATHIONE	P	C16H29N3O6S	391.178	392.183	4.33715	[M+H]+	5.354	0.53	Organic acids and derivatives	Carboxylic acids and derivatives	Amino acids, peptides, and analogues	0.28551	-1.80838	0.0194543	1.54037	down
Com_969_pos	2-Chloro-L-phenylalanine	P	C9H10ClNO2	199.04	222.029	2.34305	[M+Na]+	1.283	-	Organic acids and derivatives	Carboxylic acids and derivatives	Amino acids, peptides, and analogues	0.338602	-1.56234	0.0455157	1.75738	down
Com_8661_pos	Toxiusol	P	C36H54O8S2	678.326	679.329	5.69288	[M+H]+	6.419	0.79	Organic acids and derivatives	Organic sulfuric acids and derivatives	Arylsulfates	0.372479	-1.42477	0.030559	1.1127	down
Com_647_pos	Nitrilotriacetic acid	P	C6H9NO6	191.043	192.05	0.6198	[M+H]+	1.456	0.52	Organic acids and derivatives	Carboxylic acids and derivatives	Amino acids, peptides, and analogues	0.40332	-1.31	0.0185453	1.19974	down
Com_8093_pos	Tyr Gln Phe	P	C23H28N4O6	456.201	457.206	4.63908	[M+H]+	6.086	0.71	Organic acids and derivatives	Carboxylic acids and derivatives	Amino acids, peptides, and analogues	0.448171	-1.15788	0.0314553	1.70217	down
Com_4649_pos	Clavulanate	P	C8H9NO5	199.048	200.055	0.79275	[M+H]+	1.416	0.55	Organic acids and derivatives	Carboxylic acids and derivatives	Amino acids, peptides, and analogues	0.460146	-1.11984	0.0139024	1.20499	down
Com_200_pos	Ectoine	P	C6H10N2O2	142.074	143.082	0.084	[M+H]+	1.414	0.91	Organic acids and derivatives	Carboxylic acids and derivatives	Amino acids, peptides, and analogues	0.490991	-1.02623	0.010442	1.45522	down
Com_8631_pos	Chondramide A	P	C36H46N4O7	646.337	647.34	5.66369	[M+H]+	7.669	0.54	Organic acids and derivatives	Carboxylic acids and derivatives	Amino acids, peptides, and analogues	0.494452	-1.0161	7.08674e-06	1.0112	down
Com_125_pos	Agmatine	P	C5H14N4	130.122	131.129	0.50279	[M+H]+	1.205	0.97	Organic nitrogen compounds	Organonitrogen compounds	Guanidines	0.200221	-2.32033	0.00768182	1.14917	down
Com_2628_pos	D-Ribo-phytosphingosine	P	C18H39NO3	317.293	340.282	1.1506	[M+Na]+	6.683	0.60	Organic nitrogen compounds	Organonitrogen compounds	Amines	0.415067	-1.26858	0.0271541	1.74477	down
Com_8322_pos	Sublanceoside A2	P	C27H38O9	506.252	507.259	0.39108	[M+H]+	8.875	0.60	Organic oxygen compounds	Organooxygen compounds	Carbohydrates and carbohydrate conjugates	0.129305	-2.95115	0.0305084	1.76522	down
Com_591_pos	1,5-anhydroglucitol	P	C6H12O5	164.068	187.058	0.17737	[M+Na]+	1.539	0.65	Organic oxygen compounds	Organooxygen compounds	Carbohydrates and carbohydrate conjugates	0.207416	-2.2694	0.026354	1.54546	down
Com_7615_pos	Fortuneanoside A	P	C19H22O9	394.126	395.131	6.58336	[M+H]+	5.549	-	Organic oxygen compounds	Organooxygen compounds	Carbohydrates and carbohydrate conjugates	0.289015	-1.79078	0.0307285	1.52019	down
Com_3038_pos	Aloesin	P	C19H22O9	394.126	377.121	6.07669	[M+H-H2O]+	5.559	-	Organic oxygen compounds	Organooxygen compounds	Carbohydrates and carbohydrate conjugates	0.302065	-1.72707	0.0222911	1.40399	down
Com_5805_pos	Dikegulac	P	C12H18O7	274.105	275.113	0.69771	[M+H]+	5.674	0.67	Organic oxygen compounds	Organooxygen compounds	Ethers	0.369143	-1.43775	0.0169023	1.88869	down
Com_3803_pos	1,3-Dichloroacetone	P	C3H4Cl2O	125.964	126.972	4.6435	[M+H]+	0.533	-	Organic oxygen compounds	Organooxygen compounds	Carbonyl compounds	0.432731	-1.20846	0.0399559	1.57779	down
Com_7799_pos	2-Phenylethyl beta-primeveroside	P	C19H28O10	416.168	417.174	4.04839	[M+H]+	5.581	0.73	Organic oxygen compounds	Organooxygen compounds	Carbohydrates and carbohydrate conjugates	0.471204	-1.08558	0.0384216	1.40554	down
Com_6494_pos	Hydroxynybomycin	P	C16H14N2O5	314.09	315.095	8.87462	[M+H]+	5.271	-	Organoheterocyclic compounds	Quinolines and derivatives	4-quinolinemethanols	0.00422525	-7.88675	0.0462714	1.66599	down
Com_6456_pos	Litsenolide C1	P	C19H34O3	310.251	311.258	1.34803	[M+H]+	8.875	0.96	Organoheterocyclic compounds	Lactones	Gamma butyrolactones	0.184103	-2.44141	0.0357032	1.70249	down
Com_4720_pos	2-Pentyl-1,2,3,4-tetrahydroquinoline	P	C14H21N	203.167	204.175	1.00844	[M+H]+	5.642	-	Organoheterocyclic compounds	Quinolines and derivatives	Hydroquinolines	0.262676	-1.92865	0.01139	1.28889	down
Com_8353_pos	Micrandilactone B	P	C29H40O8	516.272	517.277	5.14808	[M+H]+	6.716	-	Organoheterocyclic compounds	Furofurans	-	0.368406	-1.44063	0.0220575	1.44616	down
Com_7659_pos	Difloxacin	P	C21H19F2N3O3	399.139	400.147	1.13357	[M+H]+	4.888	0.58	Organoheterocyclic compounds	Quinolines and derivatives	Phenylquinolines	0.381756	-1.38928	0.0127582	1.52824	down
Com_1188_pos	Xyloidone	P	C15H12O3	240.079	241.086	0.00563	[M+H]+	5.513	0.64	Organoheterocyclic compounds	Naphthopyrans	Naphthopyranones	0.389653	-1.35974	0.0153591	1.75844	down
Com_1614_pos	3,3'-Diindolylmethane	P	C17H14N2	246.116	269.107	7.24033	[M+Na]+	1.445	0.57	Organoheterocyclic compounds	Indoles and derivatives	Indoles	0.41221	-1.27855	0.0257751	1.40772	down
Com_3968_pos	2-Ethyl-2,5-dihydro-4,5-dimethylthiazole	P	C7H13NS	143.077	144.085	5.51418	[M+H]+	1.414	0.52	Organoheterocyclic compounds	Azolines	Thiazolines	0.413538	-1.27391	0.0154603	1.4418	down
Com_3315_pos	Aurantiamide	P	C25H26N2O3	402.194	425.18	8.552	[M+Na]+	5.973	0.67	Organoheterocyclic compounds	Diazinanes	-	0.482339	-1.05188	0.00187576	1.76554	down
Com_5783_pos	Lhotzchromene	P	C17H20O3	272.141	273.146	9.85667	[M+H]+	5.999	0.75	Organoheterocyclic compounds	Benzopyrans	1-benzopyrans	0.48633	-1.03999	0.0302307	1.83721	down
Com_7740_pos	Adunctin A	P	C26H32O4	408.23	409.235	6.99389	[M+H]+	5.771	0.51	Phenylpropanoids and polyketides	Linear 1,3-diarylpropanoids	Chalcones and dihydrochalcones	0.160585	-2.63859	0.0482299	1.48385	down
Com_1530_pos	Brefeldin A	P	C16H24O4	280.167	263.162	8.76684	[M+H-H2O]+	7.094	0.78	Phenylpropanoids and polyketides	Macrolides and analogues	-	0.164757	-2.60159	0.0174235	1.86055	down
Com_8318_pos	Millewanin B	P	C31H36O6	504.251	505.253	9.89927	[M+H]+	8.878	0.50	Phenylpropanoids and polyketides	Isoflavonoids	Isoflav-2-enes	0.174613	-2.51777	0.0326643	1.7211	down
Com_8038_pos	Artoindonesianin X	P	C29H34O4	446.246	447.25	6.30427	[M+H]+	8.876	0.71	Phenylpropanoids and polyketides	2-arylbenzofuran flavonoids	-	0.186951	-2.41927	0.0437122	1.64207	down
Com_1457_pos	Yangonin	P	C15H14O4	258.089	259.096	1.15733	[M+H]+	5.492	0.59	Phenylpropanoids and polyketides	Kavalactones	-	0.248955	-2.00604	0.022038	1.80211	down
Com_8323_pos	Isoamoritin	P	C31H38O6	506.267	507.269	9.58345	[M+H]+	9.207	-	Phenylpropanoids and polyketides	Flavonoids	Flavans	0.266636	-1.90706	0.0159545	1.62041	down
Com_876_pos	4,9-dimethyl-2H-furo[3,2-g]chromen-2-one	P	C13H10O3	214.063	215.07	0.51078	[M+H]+	5.486	0.67	Phenylpropanoids and polyketides	Coumarins and derivatives	Furanocoumarins	0.293774	-1.76722	0.0198855	1.80594	down
Com_6889_pos	2-Propenamide, 2-cyano-3-(3,4-dihydroxyphenyl)-N-(4-phenylbutyl)-	P	C20H20N2O3	336.147	337.157	6.5337	[M+H]+	5.542	-	Phenylpropanoids and polyketides	Cinnamic acids and derivatives	Hydroxycinnamic acids and derivatives	0.299743	-1.7382	0.0265818	1.32061	down
Com_6995_pos	Zapotin	P	C19H18O6	342.11	343.119	3.11473	[M+H]+	4.951	-	Phenylpropanoids and polyketides	Flavonoids	O-methylated flavonoids	0.38063	-1.39354	0.0323775	1.68073	down
