# Supplementary material for: Beneficial fungi reprogram tree metabolism toward growth and stress-associated pathways
Source: Appl Environ Microbiol. 2026 Jun 18;92(7):e00412-26. doi: 10.1128/aem.00412-26 (PMC13390345; doi:10.1128/aem.00412-26)
Supplement: Data S2 — Differential metabolites of multiple comparison combinations. [file aem.00412-26-s0002.xlsx]

## Sheet: Contents
Supplementary File S2. Differential metabolites of multiple comparison combinations
1	SP vs SC and SA vs SC - Negative_upregulated
2	SP vs SC and SA vs SC - Negative_downregulated
3	SP vs SC and SA vs SC - Positive_upregulated
4	SP vs SC and SA vs SC - Positive_downregulated

## Sheet: 1. Neg_Upregulated
SP vs SC and SA vs SC - Negative_upregulated
	SP vs SC - unique metabolites	SA vs SC - unique metabolites			Common metabolites
	Com_1878_neg	Com_3933_neg			Compound_ID	Name	ClassI	ClassII	ClassIII
	Com_281_neg	Com_3835_neg			Com_3731_neg	Dendronobiloside B	Lipids and lipid-like molecules	Prenol lipids	Terpene glycosides
	Com_3370_neg	Com_4210_neg			Com_4171_neg	Ajubractin C	Organic acids and derivatives	Carboxylic acids and derivatives	Tricarboxylic acids and derivatives
	Com_1719_neg	Com_3649_neg			Com_2985_neg	Soraphen O	Lipids and lipid-like molecules	Fatty Acyls	Fatty alcohols
	Com_3824_neg	Com_2095_neg			Com_4117_neg	Siphonodictyal B3	Organic acids and derivatives	Organic sulfuric acids and derivatives	Arylsulfates
	Com_3345_neg	Com_3793_neg			Com_4087_neg	Eurostoside	Lipids and lipid-like molecules	Prenol lipids	Terpene glycosides
	Com_1193_neg	Com_3877_neg			Com_2568_neg	(-)-Methallenestrilphenol	Benzenoids	Naphthalenes	Naphthols and derivatives
	Com_3546_neg	Com_3904_neg			Com_2386_neg	Benz(a)anthracene, 9,10-dimethyl-	Benzenoids	Phenanthrenes and derivatives	-
	Com_3364_neg	Com_3826_neg			Com_2743_neg	Deoxy phytoprostane J1	Lipids and lipid-like molecules	Fatty Acyls	Eicosanoids
	Com_472_neg	Com_4114_neg			Com_2983_neg	Gestrinone	Lipids and lipid-like molecules	Steroids and steroid derivatives	Estrane steroids
	Com_1327_neg	Com_2423_neg			Com_571_neg	Crenulatin	Organic oxygen compounds	Organooxygen compounds	Carbohydrates and carbohydrate conjugates
	Com_3212_neg	Com_1270_neg			Com_2754_neg	Itoside L	Organic oxygen compounds	Organooxygen compounds	Carbohydrates and carbohydrate conjugates
	Com_2989_neg	Com_1237_neg			Com_3909_neg	Ligurobustoside A	Lipids and lipid-like molecules	Prenol lipids	Terpene glycosides
	Com_473_neg	Com_4134_neg			Com_3719_neg	Dendroside C	Lipids and lipid-like molecules	Prenol lipids	Terpene glycosides
	Com_2290_neg	Com_804_neg			Com_2588_neg	(Z)-Octadec-12-ene-8,10-diynoic acid	Lipids and lipid-like molecules	Fatty Acyls	Fatty acids and conjugates
	Com_2597_neg	Com_4175_neg			Com_2158_neg	2-Gonen	Lipids and lipid-like molecules	Steroids and steroid derivatives	-
	Com_3494_neg	Com_4253_neg			Com_4138_neg	Verbenabraside A	Lipids and lipid-like molecules	Prenol lipids	Terpene glycosides
	Com_1726_neg	Com_4057_neg			Com_4181_neg	(-)-Gypsetin	Organoheterocyclic compounds	Indoles and derivatives	Pyrroloindoles
	Com_1890_neg	Com_3475_neg
	Com_4207_neg	Com_3470_neg
	Com_3151_neg	Com_4378_neg
	Com_2160_neg	Com_3644_neg
	Com_1639_neg	Com_2_neg
	Com_3184_neg
	Com_3365_neg
	Com_2380_neg
	Com_921_neg
	Com_3646_neg
	Com_2325_neg
	Com_2785_neg
	Com_3640_neg
	Com_2761_neg
	Com_2473_neg
	Com_1814_neg
	Com_1632_neg
	Com_1698_neg
	Com_1108_neg
	Com_3216_neg
	Com_2804_neg
	Com_965_neg
	Com_2657_neg
	Com_2987_neg
	Com_599_neg
	Com_970_neg
	Com_3035_neg
	Com_2219_neg
	Com_3804_neg
	Com_2784_neg
	Com_3312_neg
	Com_527_neg
	Com_4018_neg
	Com_2614_neg
	Com_3568_neg
	Com_3520_neg
	Com_3016_neg
	Com_2312_neg
	Com_2114_neg
	Com_3838_neg
	Com_1879_neg
	Com_784_neg
	Com_932_neg
	Com_1649_neg
	Com_3549_neg
	Com_2598_neg
	Com_1780_neg
	Com_3037_neg
	Com_3523_neg
	Com_3690_neg
	Com_1813_neg
	Com_2589_neg
	Com_1077_neg
	Com_2199_neg
	Com_320_neg
	Com_2807_neg
	Com_923_neg
	Com_3014_neg

## Sheet: 2. Neg_downregulated
SP vs SC and SA vs SC - Negative_downregulated
	SP vs SC - unique metabolites	SA vs SC - unique metabolites		Common metabolites
	Com_1861_neg	Com_498_neg		Compound_ID	Name	ClassI	ClassII	ClassIII
	Com_3420_neg	Com_4245_neg		Com_4292_neg	Hesperidin	Phenylpropanoids and polyketides	Flavonoids	Flavonoid glycosides
	Com_4433_neg	Com_3656_neg		Com_436_neg	Iriflophenone	Benzenoids	Benzene and substituted derivatives	Benzophenones
	Com_3949_neg	Com_3699_neg		Com_1386_neg	LPS(18:1)	Lipids and lipid-like molecules	Glycerophospholipids	Glycerophosphoserines
	Com_1420_neg	Com_4127_neg		Com_4280_neg	Asparagoside B	Lipids and lipid-like molecules	Steroids and steroid derivatives	Steroidal glycosides
	Com_2975_neg	Com_1866_neg		Com_2608_neg	Pantetheine	Organic acids and derivatives	Carboxylic acids and derivatives	Amino acids, peptides, and analogues
	Com_3339_neg	Com_3691_neg		Com_4011_neg	Ardisiaquinone E	Benzenoids	Phenols	Benzenediols
	Com_3945_neg	Com_3867_neg		Com_4014_neg	Lantanoic acid	Lipids and lipid-like molecules	Prenol lipids	Triterpenoids
	Com_3318_neg	Com_4277_neg		Com_570_neg	Magnolol	Benzenoids	Benzene and substituted derivatives	Biphenyls and derivatives
	Com_2619_neg	Com_1644_neg		Com_4259_neg	6''-Demethoxyneocalycopterone	Phenylpropanoids and polyketides	Flavonoids	Flavans
	Com_3870_neg	Com_3287_neg		Com_4282_neg	Cinnafragrin D	Organic acids and derivatives	Carboxylic acids and derivatives	Dicarboxylic acids and derivatives
	Com_4406_neg	Com_3299_neg		Com_757_neg	Guanosine	Nucleosides, nucleotides, and analogues	Purine nucleosides	-
	Com_3346_neg	Com_4085_neg		Com_4009_neg	Segetalin B	Organic acids and derivatives	Carboxylic acids and derivatives	Amino acids, peptides, and analogues
	Com_1781_neg	Com_4362_neg		Com_2992_neg	Isotan B	Organic oxygen compounds	Organooxygen compounds	Carbohydrates and carbohydrate conjugates
	Com_1446_neg	Com_3551_neg		Com_1687_neg	PTERIN	Organoheterocyclic compounds	Pteridines and derivatives	Pterins and derivatives
	Com_3981_neg	Com_1317_neg		Com_4100_neg	16-Diacetoxy-7alpha-hydroxy-18-malonyloxy-ent-cleroda-3-ene	Lipids and lipid-like molecules	Prenol lipids	Diterpenoids
	Com_2596_neg	Com_3586_neg		Com_4346_neg	all-trans-Heptaprenyl diphosphate	Lipids and lipid-like molecules	Prenol lipids	Polyprenols
	Com_3008_neg	Com_8_neg		Com_4257_neg	Malyngamide R	Lipids and lipid-like molecules	Fatty Acyls	Fatty amides
	Com_3453_neg	Com_976_neg		Com_2941_neg	Histamine-betaxanthin	Organic acids and derivatives	Carboxylic acids and derivatives	Amino acids, peptides, and analogues
	Com_3427_neg	Com_3530_neg
	Com_3790_neg	Com_3721_neg
	Com_3769_neg	Com_4356_neg
		Com_3451_neg
		Com_2620_neg
		Com_4312_neg

## Sheet: 3. Pos_Upregulated
SP vs SC and SA vs SC - Positive_upregulated
	SP vs SC - unique metabolites	SA vs SC - unique metabolites		Common metabolites
	Com_1100_pos	Com_7905_pos		Compound_ID	Name	ClassI	ClassII	ClassIII
	Com_7326_pos	Com_4369_pos		Com_3449_pos	Polyporusterone A	Lipids and lipid-like molecules	Steroids and steroid derivatives	Bile acids, alcohols and derivatives
	Com_4533_pos	Com_6670_pos		Com_8498_pos	Chloramphenicol palmitate	Benzenoids	Benzene and substituted derivatives	Nitrobenzenes
	Com_3648_pos	Com_8574_pos		Com_5719_pos	(+)-Codonopsine	Organoheterocyclic compounds	Pyrrolidines	Phenylpyrrolidines
	Com_495_pos	Com_1941_pos		Com_8099_pos	Dendronpholide L	Lipids and lipid-like molecules	Prenol lipids	Sesquiterpenoids
	Com_8702_pos	Com_5992_pos		Com_7974_pos	Thr Arg Tyr	Organic acids and derivatives	Carboxylic acids and derivatives	Amino acids, peptides, and analogues
	Com_6976_pos	Com_6302_pos		Com_4960_pos	S-3-(hexan-1-ol)-L-cysteine	Organic acids and derivatives	Carboxylic acids and derivatives	Amino acids, peptides, and analogues
	Com_6744_pos	Com_4734_pos		Com_7117_pos	Leonotin	Organoheterocyclic compounds	Lactones	Gamma butyrolactones
	Com_7524_pos	Com_5132_pos		Com_6407_pos	4-O-beta-D-Glucopyranosylfagomine	Organic oxygen compounds	Organooxygen compounds	Carbohydrates and carbohydrate conjugates
	Com_382_pos	Com_6909_pos		Com_6666_pos	(-)-Pironetin	Lipids and lipid-like molecules	Fatty Acyls	Fatty alcohols
	Com_7003_pos	Com_1339_pos		Com_8603_pos	Khelmarin C	Phenylpropanoids and polyketides	Coumarins and derivatives	Pyranocoumarins
	Com_977_pos	Com_8447_pos		Com_7755_pos	Isariotin C	Organoheterocyclic compounds	Oxepanes	-
	Com_2869_pos	Com_7308_pos		Com_8473_pos	12-Dehydroxyghalakinoside	Lipids and lipid-like molecules	Steroids and steroid derivatives	Steroid lactones
	Com_6408_pos	Com_4353_pos		Com_1584_pos	Thermopsine	Alkaloids and derivatives	Lupin alkaloids	Anagyrine-type alkaloids
	Com_6382_pos	Com_8489_pos		Com_5424_pos	5-Chloro-1,3-dihydro-1-(4-piperidinyl)-2H-benzimidazol-2-one	Organoheterocyclic compounds	Benzimidazoles	-
	Com_7637_pos	Com_2709_pos
	Com_7162_pos	Com_8446_pos
	Com_7119_pos	Com_695_pos
	Com_3101_pos	Com_6458_pos
	Com_2870_pos	Com_7088_pos
	Com_7053_pos	Com_3568_pos
	Com_7533_pos	Com_6049_pos
	Com_7502_pos	Com_3472_pos
	Com_7388_pos	Com_3960_pos
	Com_3048_pos	Com_5126_pos
	Com_2777_pos	Com_8252_pos
	Com_2964_pos	Com_8218_pos
	Com_2990_pos	Com_6495_pos
	Com_7503_pos	Com_5579_pos
	Com_7354_pos	Com_7592_pos
	Com_7009_pos	Com_1870_pos
	Com_6745_pos	Com_8080_pos
	Com_2754_pos	Com_2606_pos
	Com_2400_pos	Com_6082_pos
	Com_6727_pos	Com_741_pos
	Com_7778_pos	Com_3404_pos
	Com_6693_pos	Com_8449_pos
	Com_7766_pos	Com_2367_pos
	Com_8564_pos
	Com_8281_pos
	Com_3066_pos
	Com_3005_pos
	Com_2792_pos
	Com_7274_pos
	Com_4417_pos
	Com_5795_pos
	Com_2233_pos
	Com_1674_pos
	Com_2902_pos
	Com_7609_pos
	Com_7330_pos
	Com_2982_pos
	Com_6357_pos
	Com_6658_pos
	Com_2459_pos
	Com_7531_pos
	Com_8427_pos
	Com_2251_pos
	Com_6630_pos
	Com_978_pos
	Com_1275_pos
	Com_7513_pos
	Com_6898_pos
	Com_5569_pos
	Com_4384_pos
	Com_6636_pos
	Com_7874_pos
	Com_679_pos
	Com_7461_pos
	Com_6875_pos
	Com_2536_pos

## Sheet: 4. Pos_Downregulated
SP vs SC and SA vs SC - Positive_downregulated
	SP vs SC - unique metabolites	SA vs SC - unique metabolites		Common metabolites
	Com_7024_pos	Com_8377_pos		Compound_ID	Name	ClassI	ClassII	ClassIII
	Com_1977_pos	Com_8141_pos		Com_6494_pos	Hydroxynybomycin	Organoheterocyclic compounds	Quinolines and derivatives	4-quinolinemethanols
	Com_7440_pos	Com_1293_pos		Com_8322_pos	Sublanceoside A2	Organic oxygen compounds	Organooxygen compounds	Carbohydrates and carbohydrate conjugates
	Com_5619_pos	Com_3004_pos		Com_7740_pos	Adunctin A	Phenylpropanoids and polyketides	Linear 1,3-diarylpropanoids	Chalcones and dihydrochalcones
	Com_7410_pos	Com_8318_pos		Com_1530_pos	Brefeldin A	Phenylpropanoids and polyketides	Macrolides and analogues	-
	Com_7726_pos	Com_6456_pos		Com_3187_pos	E3330	Lipids and lipid-like molecules	Prenol lipids	Quinone and hydroquinone lipids
	Com_6562_pos	Com_8038_pos		Com_7089_pos	Asp Thr Leu	Organic acids and derivatives	Carboxylic acids and derivatives	Amino acids, peptides, and analogues
	Com_8211_pos	Com_125_pos		Com_8050_pos	16alpha,17alpha-Dihydroxyprogesterone acetophenide	Lipids and lipid-like molecules	Steroids and steroid derivatives	Pregnane steroids
	Com_3256_pos	Com_591_pos		Com_3537_pos	Isocyasterone	Lipids and lipid-like molecules	Prenol lipids	Triterpenoids
	Com_4925_pos	Com_1457_pos		Com_8149_pos	Kleinioxanthrone 2	Benzenoids	Anthracenes	-
	Com_7805_pos	Com_8348_pos		Com_8323_pos	Isoamoritin	Phenylpropanoids and polyketides	Flavonoids	Flavans
	Com_8483_pos	Com_7616_pos		Com_8360_pos	Segetalin G	Organic acids and derivatives	Carboxylic acids and derivatives	Amino acids, peptides, and analogues
	Com_4189_pos	Com_4720_pos		Com_5345_pos	(+)-N-Methylaloperine	Alkaloids and derivatives	Lupin alkaloids	Aloperine and related alkaloids
	Com_2135_pos	Com_8059_pos		Com_2258_pos	2-Palmitoylglycerol	Lipids and lipid-like molecules	Glycerolipids	Monoradylglycerols
	Com_8468_pos	Com_8004_pos		Com_3448_pos	Lucidenic acid LM1	Lipids and lipid-like molecules	Prenol lipids	Triterpenoids				s
	Com_8424_pos	Com_7595_pos		Com_6889_pos	2-Propenamide, 2-cyano-3-(3,4-dihydroxyphenyl)-N-(4-phenylbutyl)-	Phenylpropanoids and polyketides	Cinnamic acids and derivatives	Hydroxycinnamic acids and derivatives
	Com_7567_pos	Com_7615_pos		Com_3192_pos	Glyceryl arachidonate	Lipids and lipid-like molecules	Glycerolipids	Monoradylglycerols
	Com_5683_pos	Com_876_pos		Com_3625_pos	Timosaponin A1	Lipids and lipid-like molecules	Steroids and steroid derivatives	Steroidal glycosides
	Com_4439_pos	Com_3038_pos		Com_8580_pos	Mancinellin	Lipids and lipid-like molecules	Prenol lipids	Monoterpenoids
	Com_3517_pos	Com_8095_pos		Com_8353_pos	Micrandilactone B	Organoheterocyclic compounds	Furofurans	-
	Com_4612_pos	Com_6071_pos		Com_7659_pos	Difloxacin	Organoheterocyclic compounds	Quinolines and derivatives	Phenylquinolines
	Com_8847_pos	Com_7937_pos		Com_3968_pos	2-Ethyl-2,5-dihydro-4,5-dimethylthiazole	Organoheterocyclic compounds	Azolines	Thiazolines
	Com_6_pos	Com_7488_pos		Com_1597_pos	Vidarabine	Nucleosides, nucleotides, and analogues	Purine nucleosides	-
	Com_304_pos	Com_8208_pos		Com_3803_pos	1,3-Dichloroacetone	Organic oxygen compounds	Organooxygen compounds	Carbonyl compounds
	Com_7969_pos	Com_8380_pos		Com_7799_pos	2-Phenylethyl beta-primeveroside	Organic oxygen compounds	Organooxygen compounds	Carbohydrates and carbohydrate conjugates
	Com_8620_pos	Com_3546_pos		Com_200_pos	Ectoine	Organic acids and derivatives	Carboxylic acids and derivatives	Amino acids, peptides, and analogues
	Com_3454_pos	Com_6342_pos
	Com_5985_pos	Com_7803_pos
	Com_217_pos	Com_969_pos
	Com_3062_pos	Com_5805_pos
	Com_8587_pos	Com_8661_pos
	Com_7207_pos	Com_6995_pos
	Com_3598_pos	Com_1188_pos
	Com_8756_pos	Com_6098_pos
	Com_5381_pos	Com_647_pos
	Com_8519_pos	Com_7690_pos
	Com_4144_pos	Com_1614_pos
	Com_5735_pos	Com_2628_pos
	Com_8438_pos	Com_4962_pos
	Com_6094_pos	Com_8093_pos
	Com_5329_pos	Com_6766_pos
	Com_1142_pos	Com_4649_pos
	Com_5781_pos	Com_7136_pos
	Com_4950_pos	Com_3315_pos
	Com_8200_pos	Com_5783_pos
	Com_8009_pos	Com_8631_pos
	Com_3091_pos
	Com_8395_pos
	Com_1257_pos
	Com_5367_pos
	Com_4927_pos
	Com_8555_pos
	Com_435_pos
	Com_4098_pos
	Com_8755_pos
	Com_8846_pos
	Com_1418_pos
	Com_6592_pos
	Com_1991_pos
	Com_3871_pos
	Com_8822_pos
	Com_432_pos
	Com_8590_pos
	Com_4959_pos
	Com_6606_pos
	Com_7462_pos
	Com_1210_pos
	Com_1408_pos
	Com_1178_pos
	Com_8253_pos
	Com_3713_pos
	Com_7527_pos
	Com_3163_pos
	Com_1027_pos
	Com_2823_pos
	Com_5512_pos
	Com_7607_pos
	Com_8640_pos
	Com_8251_pos
	Com_2238_pos
	Com_8642_pos
	Com_1004_pos
	Com_3723_pos
	Com_4897_pos
	Com_972_pos
	Com_1775_pos
	Com_3846_pos
	Com_557_pos
	Com_5573_pos
	Com_4522_pos
	Com_2669_pos
	Com_1297_pos
	Com_5615_pos
	Com_3990_pos
	Com_3821_pos
	Com_4616_pos
	Com_1513_pos
	Com_6944_pos
	Com_5550_pos
	Com_3040_pos
	Com_106_pos
	Com_1286_pos
	Com_4534_pos
	Com_283_pos
	Com_1917_pos
	Com_4634_pos
	Com_8611_pos
	Com_60_pos
	Com_3897_pos
	Com_3684_pos
	Com_8551_pos
	Com_4356_pos
	Com_198_pos
	Com_4440_pos
	Com_3180_pos
	Com_234_pos
	Com_3438_pos
	Com_4121_pos
	Com_838_pos
	Com_954_pos
	Com_4682_pos
	Com_7641_pos
	Com_271_pos
	Com_1364_pos
	Com_1364_pos
