# Supplementary material for: Beneficial fungi reprogram tree metabolism toward growth and stress-associated pathways
Source: Appl Environ Microbiol. 2026 Jun 18;92(7):e00412-26. doi: 10.1128/aem.00412-26 (PMC13390345; doi:10.1128/aem.00412-26)
Supplement: Data S3 — KEGG enrichment analysis of differential metabolites in sengon. [file aem.00412-26-s0003.xlsx]

## Sheet: Contents
Supplementary File S3. KEGG enrichment analysis of differential metabolites in sengon
	1	SP vs SC_neg_enrich	Enriched pathways in negative ion mode
	2	SP vs SC_pos_enrich	Enriched pathways in positive ion mode
	3	SA vs SC_neg_enrich	Enriched pathways in negative ion mode
	4	SA vs SC_pos_enrich	Enriched pathways in positive ion mode

## Sheet: 1. SP vs SC_neg_enrich
MapID	MapTitle	Pvalue	x	y	Ratio (x/y)	n	N	EnrichDirect	MetaIDs	kegg_cpd_id
map00230	Purine metabolism	0.0111896	3	6	0.5	18	195	Over	Xanthine; Uric acid; Guanosine	cpd:C00385,cpd:C00366,cpd:C00387
map00999	Biosynthesis of various plant secondary metabolites	0.0564285	4	17	0.235294	18	195	Over	Gramine; 5-Methoxypsoralen; p-Coumaroylagmatine; DIBOA	cpd:C08304,cpd:C01557,cpd:C04498,cpd:C15770
map00402	Benzoxazinoid biosynthesis	0.0923077	1	1	1	18	195	Over	DIBOA	cpd:C15770
map00900	Terpenoid backbone biosynthesis	0.0967759	2	6	0.333333	18	195	Over	(R)-Mevalonate 3,5-bisphosphate; all-trans-Heptaprenyl diphosphate	cpd:C20848,cpd:C04216
map01232	Nucleotide metabolism	0.128112	2	7	0.285714	18	195	Over	Xanthine; Guanosine	cpd:C00385,cpd:C00387
map00332	Carbapenem biosynthesis	0.176527	1	2	0.5	18	195	Over	Pantetheine	cpd:C00831
map00590	Arachidonic acid metabolism	0.176527	1	2	0.5	18	195	Over	2,3-Dinor-8-iso prostaglandin F1alpha	cpd:C14795
map00770	Pantothenate and CoA biosynthesis	0.176527	1	2	0.5	18	195	Over	Pantetheine	cpd:C00831
map00904	Diterpenoid biosynthesis	0.176527	1	2	0.5	18	195	Over	Carnosic acid	cpd:C21818
map00330	Arginine and proline metabolism	0.253327	1	3	0.333333	18	195	Over	N-Succinyl-L-glutamate 5-semialdehyde	cpd:C05932
map00592	alpha-Linolenic acid metabolism	0.253327	1	3	0.333333	18	195	Over	9(S)-HpOTrE	cpd:C16321
map00902	Monoterpenoid biosynthesis	0.253327	1	3	0.333333	18	195	Over	1,8-Cineole	cpd:C09844
map00996	Biosynthesis of various alkaloids	0.253327	1	3	0.333333	18	195	Over	CINCHONINE	cpd:C06528
map01110	Biosynthesis of secondary metabolites	0.281113	12	101	0.118812	18	195	Over	Xanthine; 1,8-Cineole; Gramine; 3-Dehydroquinic acid; 5-Methoxypsoralen; p-Coumaroylagmatine; Pantetheine; (R)-Mevalonate 3,5-bisphosphate; 9(S)-HpOTrE; all-trans-Heptaprenyl diphosphate; DIBOA; Carnosic acid	cpd:C00385,cpd:C09844,cpd:C08304,cpd:C00944,cpd:C01557,cpd:C04498,cpd:C00831,cpd:C20848,cpd:C16321,cpd:C04216,cpd:C15770,cpd:C21818
map00232	Caffeine metabolism	0.323328	1	4	0.25	18	195	Over	Xanthine	cpd:C00385
map00400	Phenylalanine, tyrosine and tryptophan biosynthesis	0.323328	1	4	0.25	18	195	Over	3-Dehydroquinic acid	cpd:C00944
map00380	Tryptophan metabolism	0.445162	1	6	0.166667	18	195	Over	Transtorine	cpd:C01717

## Sheet: 2. SP vs SC_pos_enrich
MapID	MapTitle	Pvalue	x	y	x/y	n	N	EnrichDirect	MetaIDs	kegg_cpd_id
map00232	Caffeine metabolism	0.000815762	3	3	1	24	247	Over	5-Acetylamino-6-amino-3-methyluracil; 1-Methyluric acid; 1,3,7-Trimethyluric acid	cpd:C16366,cpd:C16359,cpd:C16361
map00750	Vitamin B6 metabolism	0.0256224	2	3	0.666667	24	247	Over	Pyridoxine; Pyridoxal	cpd:C00314,cpd:C00250
map04977	Vitamin digestion and absorption	0.0481923	2	4	0.5	24	247	Over	Riboflavin; Pyridoxal	cpd:C00255,cpd:C00250
map00071	Fatty acid degradation	0.097166	1	1	1	24	247	Over	Glutarate	cpd:C00489
map00650	Butanoate metabolism	0.097166	1	1	1	24	247	Over	4-Aminobutyric acid	cpd:C00334
map00780	Biotin metabolism	0.097166	1	1	1	24	247	Over	Biotin sulfone	cpd:C20387
map00230	Purine metabolism	0.106662	2	6	0.333333	24	247	Over	5-Hydroxyisourate; 2-Oxo-4-hydroxy-4-carboxy-5-ureidoimidazoline	cpd:C11821,cpd:C12248
map00250	Alanine, aspartate and glutamate metabolism	0.185247	1	2	0.5	24	247	Over	4-Aminobutyric acid	cpd:C00334
map00440	Phosphonate and phosphinate metabolism	0.185247	1	2	0.5	24	247	Over	(2-Aminoethyl)phosphonic acid	cpd:C03557
map00740	Riboflavin metabolism	0.185247	1	2	0.5	24	247	Over	Riboflavin	cpd:C00255
map00410	beta-Alanine metabolism	0.213808	2	9	0.222222	24	247	Over	4-Aminobutyric acid; Anserine	cpd:C00334,cpd:C01262
map00902	Monoterpenoid biosynthesis	0.26506	1	3	0.333333	24	247	Over	Geniposidic acid	cpd:C11673
map04075	Plant hormone signal transduction	0.26506	1	3	0.333333	24	247	Over	Indole-3-acetate	cpd:C00954
map02010	ABC transporters	0.328547	2	12	0.166667	24	247	Over	(2-Aminoethyl)phosphonic acid; Riboflavin	cpd:C03557,cpd:C00255
map00310	Lysine degradation	0.337349	1	4	0.25	24	247	Over	Glutarate	cpd:C00489
map00380	Tryptophan metabolism	0.3664	2	13	0.153846	24	247	Over	Picolinic acid; Indole-3-acetate	cpd:C10164,cpd:C00954
map00908	Zeatin biosynthesis	0.402796	1	5	0.2	24	247	Over	Cis-Zeatin	cpd:C15545
map01240	Biosynthesis of cofactors	0.45744	3	22	0.136364	24	247	Over	Riboflavin; Pyridoxine; Pyridoxal	cpd:C00255,cpd:C00314,cpd:C00250
map00260	Glycine, serine and threonine metabolism	0.462023	1	6	0.166667	24	247	Over	Ectoine	cpd:C06231
map00340	Histidine metabolism	0.515597	1	7	0.142857	24	247	Over	Anserine	cpd:C01262
map00350	Tyrosine metabolism	0.564038	1	8	0.125	24	247	Over	2,4-Dihydroxyhept-2-enedioate	cpd:C06201
map00760	Nicotinate and nicotinamide metabolism	0.564038	1	8	0.125	24	247	Over	4-Aminobutyric acid	cpd:C00334
map01100	Metabolic pathways	1	17	172	0.0988372	24	247	Over	Cis-Zeatin; Ectoine; Picolinic acid; (2-Aminoethyl)phosphonic acid; 19-Hydroxyandrost-4-ene-3,17-dione; Riboflavin; Fumagillin; Cytosine; Glutarate; Pyridoxine; Pyridoxal; Indole-3-acetate; 5-Hydroxyisourate; 2,4-Dihydroxyhept-2-enedioate; 2-Oxo-4-hydroxy-4-carboxy-5-ureidoimidazoline; 4-Aminobutyric acid; Anserine	cpd:C15545,cpd:C06231,cpd:C10164,cpd:C03557,cpd:C05290,cpd:C00255,cpd:C09668,cpd:C00380,cpd:C00489,cpd:C00314,cpd:C00250,cpd:C00954,cpd:C11821,cpd:C06201,cpd:C12248,cpd:C00334,cpd:C01262
map00240	Pyrimidine metabolism	1	1	9	0.111111	24	247	Over	Cytosine	cpd:C00380
map00330	Arginine and proline metabolism	1	1	9	0.111111	24	247	Over	4-Aminobutyric acid	cpd:C00334
map00960	Tropane, piperidine and pyridine alkaloid biosynthesis	1	1	10	0.1	24	247	Over	SEN-N	cpd:C15612
map01232	Nucleotide metabolism	1	1	10	0.1	24	247	Over	Cytosine	cpd:C00380

## Sheet: 3. SA vs SC_neg_enrich
MapID	MapTitle	Pvalue	x	y	x/y	n	N	EnrichDirect	MetaIDs	kegg_cpd_id
map01232	Nucleotide metabolism	0.0434255	2	7	0.285714	10	195	Over	Guanosine; 5'-Cytidylic acid	cpd:C00387,cpd:C00055
map00740	Riboflavin metabolism	0.0512821	1	1	1	10	195	Over	FMN	cpd:C00061
map04981	Folate transport and metabolism	0.0512821	1	1	1	10	195	Over	methotrexate	cpd:C01937
map00332	Carbapenem biosynthesis	0.100185	1	2	0.5	10	195	Over	Pantetheine	cpd:C00831
map00770	Pantothenate and CoA biosynthesis	0.100185	1	2	0.5	10	195	Over	Pantetheine	cpd:C00831
map04977	Vitamin digestion and absorption	0.100185	1	2	0.5	10	195	Over	FMN	cpd:C00061
map00240	Pyrimidine metabolism	0.146808	1	3	0.333333	10	195	Over	5'-Cytidylic acid	cpd:C00055
map00996	Biosynthesis of various alkaloids	0.146808	1	3	0.333333	10	195	Over	CINCHONINE	cpd:C06528
map00260	Glycine, serine and threonine metabolism	0.191245	1	4	0.25	10	195	Over	Hydroxypyruvic acid	cpd:C00168
map00230	Purine metabolism	0.273925	1	6	0.166667	10	195	Over	Guanosine	cpd:C00387
map00900	Terpenoid backbone biosynthesis	0.273925	1	6	0.166667	10	195	Over	all-trans-Heptaprenyl diphosphate	cpd:C04216
map01200	Carbon metabolism	0.34892	1	8	0.125	10	195	Over	Hydroxypyruvic acid	cpd:C00168
map00630	Glyoxylate and dicarboxylate metabolism	0.383737	1	9	0.111111	10	195	Over	Hydroxypyruvic acid	cpd:C00168
map00999	Biosynthesis of various plant secondary metabolites	1	1	17	0.0588235	10	195	Over	Hordatine B	cpd:C08308
map01100	Metabolic pathways	1	7	135	0.0518519	10	195	Over	FMN; cis-2,3-Dihydro-2,3-dihydroxybiphenyl; Pantetheine; Hydroxypyruvic acid; Hordatine B; Guanosine; 5'-Cytidylic acid	cpd:C00061,cpd:C06589,cpd:C00831,cpd:C00168,cpd:C08308,cpd:C00387,cpd:C00055
map01240	Biosynthesis of cofactors	1	1	18	0.0555556	10	195	Over	FMN	cpd:C00061
map02010	ABC transporters	1	1	19	0.0526316	10	195	Over	Guanosine	cpd:C00387

## Sheet: 4. SA vs SC_pos_enrich
MapID	MapTitle	Pvalue	x	y	x/y	n	N	EnrichDirect	MetaIDs	kegg_cpd_id
map00901	Indole alkaloid biosynthesis	0.0449023	2	6	0.333333	15	247	Over	Psilocin; Vindoline	cpd:C08312,cpd:C01626
map00600	Sphingolipid metabolism	0.0607287	1	1	1	15	247	Over	D-Ribo-phytosphingosine	cpd:C12144
map00780	Biotin metabolism	0.0607287	1	1	1	15	247	Over	Biotin sulfone	cpd:C20387
map00232	Caffeine metabolism	0.172001	1	3	0.333333	15	247	Over	1-Methyluric acid	cpd:C16359
map00030	Pentose phosphate pathway	0.222903	1	4	0.25	15	247	Over	2-Amino-2-deoxy-D-gluconate	cpd:C03752
map00770	Pantothenate and CoA biosynthesis	0.222903	1	4	0.25	15	247	Over	Vitamin B5	cpd:C00864
map04977	Vitamin digestion and absorption	0.222903	1	4	0.25	15	247	Over	Vitamin B5	cpd:C00864
map00999	Biosynthesis of various plant secondary metabolites	0.252086	2	16	0.125	15	247	Over	Agmatine; Dihydrocoumarin	cpd:C00179,cpd:C02274
map00260	Glycine, serine and threonine metabolism	0.316066	1	6	0.166667	15	247	Over	Ectoine	cpd:C06231
map00904	Diterpenoid biosynthesis	0.39872	1	8	0.125	15	247	Over	Gibberellin A9	cpd:C11863
map00240	Pyrimidine metabolism	0.436457	1	9	0.111111	15	247	Over	Uridine 2',3'-cyclic phosphate	cpd:C02355
map00330	Arginine and proline metabolism	0.436457	1	9	0.111111	15	247	Over	Agmatine	cpd:C00179
map00410	beta-Alanine metabolism	0.436457	1	9	0.111111	15	247	Over	Vitamin B5	cpd:C00864
map00270	Cysteine and methionine metabolism	0.505394	1	11	0.0909091	15	247	Over	3-Mercaptopyruvic acid	cpd:C00957
map01100	Metabolic pathways	0.563305	12	172	0.0697674	15	247	Over	Agmatine; Ectoine; Gibberellin A9; D-Ribo-phytosphingosine; 3-Mercaptopyruvic acid; Clavulanate; L-Anticapsin; Psilocin; Uridine 2',3'-cyclic phosphate; 2-Amino-2-deoxy-D-gluconate; Vindoline; Vitamin B5	cpd:C00179,cpd:C06231,cpd:C11863,cpd:C12144,cpd:C00957,cpd:C06662,cpd:C20941,cpd:C08312,cpd:C02355,cpd:C03752,cpd:C01626,cpd:C00864
