# Supplementary material for: Beneficial fungi reprogram tree metabolism toward growth and stress-associated pathways
Source: Appl Environ Microbiol. 2026 Jun 18;92(7):e00412-26. doi: 10.1128/aem.00412-26 (PMC13390345; doi:10.1128/aem.00412-26)
Supplement: Data S4 — Differential metabolites in sengon. [file aem.00412-26-s0004.xlsx]

## Sheet: Contents
Supplementary File S4. Differential metabolites in sengon
	1	Growth-related differential metabolites
	2	Lignin-associated differential metabolites
	3	Defense-related differential metabolites

## Sheet: 1. Growth-related
Growth-related differential metabolites
Compound_ID	Name	IonMode	Formula	MolecularWeight	m/z	MassError	Adduct	RT (min)	Score	ClassI	ClassII	ClassIII	FC	log2FC	p value	VIP	Up/Down
SA vs SC
Com_2_neg	Hydroxypyruvic acid	N	C3H4O4	104.011	103.004	3.35896	[M-H]-	1.747	0.87	Organic acids and derivatives	Hydroxy acids and derivatives	Beta hydroxy acids and derivatives	2.0627	1.04453	0.0481073	1.39923	up
Com_2606_pos	Gibberellin A9	P	C19H24O4	316.167	339.155	4.96481	[M+Na]+	5.104	0.52	Lipids and lipid-like molecules	Prenol lipids	Diterpenoids	2.56251	1.35756	0.0282472	1.77653	up
Com_6909_pos	Indole-3-acetyl-beta-1-D-glucoside	P	C16H19NO7	337.116	338.126	8.00851	[M+H]+	4.855	0.55	Organoheterocyclic compounds	Indoles and derivatives	Indolyl carboxylic acids and derivatives	4.94047	2.30465	0.0463436	1.7688	up
SP vs SC
Com_2325_neg	Sterol	N	C17H28O	248.214	247.207	0.79139	[M-H]-	7.491	0.74	Lipids and lipid-like molecules	Steroids and steroid derivatives	Hydroxysteroids	4.02758	2.00991	0.0275863	1.92995	up
Com_1142_pos	Cis-Zeatin	P	C10H13N5O	219.112	237.146	1.26809	[M+NH4]+	6.415	0.83	Organoheterocyclic compounds	Imidazopyrimidines	Purines and purine derivatives	0.267229	-1.90385	0.0174701	1.70012	down
Com_7527_pos	dihydrozeatin-9-N-glucoside	P	C16H25N5O6	383.18	384.186	4.90838	[M+H]+	5.645	0.55	Organic oxygen compounds	Organooxygen compounds	Carbohydrates and carbohydrate conjugates	0.35541	-1.49245	0.0398495	1.65468	down
Com_4356_pos	Indole-3-acetate	P	C10H9NO2	175.063	177.079	6.29903	[M+2H]+	1.137	-	Organoheterocyclic compounds	Indoles and derivatives	Indolyl carboxylic acids and derivatives	0.473187	-1.07952	0.0316398	1.70601	down

## Sheet: 2. Lignin-associated
Lignin-associated differential metabolites
Compound_ID	Name	IonMode	Formula	MolecularWeight	m/z	MassError	Adduct	RT (min)	Score	ClassI	ClassII	ClassIII	FC	log2FC	p value	VIP	Up/Down
SA vs SC
Com_3470_neg	Syringic acid beta-glucopyranosyl ester	N	C15H20O10	360.106	359.099	0.79449	[M-H]-	5.044	0.75	Phenylpropanoids and polyketides	Tannins	Hydrolyzable tannins	2.19179	1.13211	0.0222429	1.79094	up
Com_3909_neg	Ligurobustoside A	N	C22H38O10	462.247	461.24	1.59127	[M-H]-	6.078	0.66	Lipids and lipid-like molecules	Prenol lipids	Terpene glycosides	3.3112	1.72735	0.0207626	1.70276	up
Com_1866_neg	cis-2,3-Dihydro-2,3-dihydroxybiphenyl	N	C12H12O2	188.084	187.077	1.32016	[M-H]-	5.488	-	Benzenoids	Benzene and substituted derivatives	-	0.247788	-2.01282	0.0216155	1.69948	down
Com_5579_pos	2-Methoxy-6-acetyl-7-methyljuglone	P	C14H12O5	260.068	261.076	0.35202	[M+H]+	5.102	0.67	Benzenoids	Naphthalenes	Naphthoquinones	2.93461	1.55317	0.00922166	1.60635	up
Com_8574_pos	Sylviside	P	C31H44O12	608.283	609.288	4.4413	[M+H]+	6.005	0.70	Lipids and lipid-like molecules	Prenol lipids	Terpene glycosides	6.86151	2.77853	0.0387296	1.80354	up
Com_8218_pos	Padmatin 5-glucoside	P	C22H24O12	480.127	481.131	5.88374	[M+H]+	5.278	0.65	Phenylpropanoids and polyketides	Flavonoids	Flavonoid glycosides	3.14273	1.65202	0.0365789	1.81284	up
Com_8449_pos	Hyperidixanthone	P	C30H22O10	542.121	543.131	5.21766	[M+H]+	1.325	0.67	Phenylpropanoids and polyketides	Tannins	Hydrolyzable tannins	2.14637	1.1019	0.0181062	1.50047	up
Com_8038_pos	Artoindonesianin X	P	C29H34O4	446.246	447.25	6.30427	[M+H]+	8.876	0.71	Phenylpropanoids and polyketides	2-arylbenzofuran flavonoids	-	0.186951	-2.41927	0.0437122	1.64207	down
Com_8149_pos	Kleinioxanthrone 2	P	C29H38O5	466.272	467.276	6.15528	[M+H]+	9.21	0.64	Benzenoids	Anthracenes	-	0.238814	-2.06604	0.0168315	1.61973	down
SP vs SC
Com_3909_neg	Ligurobustoside A	N	C22H38O10	462.247	461.24	1.59127	[M-H]-	6.078	0.66	Lipids and lipid-like molecules	Prenol lipids	Terpene glycosides	2.85441	1.51319	0.0312824	1.62048	up
Com_8149_pos	Kleinioxanthrone 2	P	C29H38O5	466.272	467.276	6.15528	[M+H]+	9.21	0.64	Benzenoids	Anthracenes	-	0.254341	-1.97516	0.0375675	1.56047	down
Com_1327_neg	Ellagic acid 4-O-beta-D-glucopyranoside	N	C20H16O13	464.059	463.055	7.25731	[M-H]-	5.25	0.57	Phenylpropanoids and polyketides	Tannins	Hydrolyzable tannins	6.87252	2.78084	0.00172129	1.43408	up
Com_2598_neg	p-Coumaroylagmatine	N	C14H20N4O2	276.159	275.15	3.49816	[M-H]-	5.979	-	Phenylpropanoids and polyketides	Cinnamic acids and derivatives	Hydroxycinnamic acids and derivatives	2.50952	1.32741	0.0116191	1.92716	up
Com_1077_neg	1-Caffeoyl-beta-D-glucose	N	C15H18O9	342.095	341.088	0.90251	[M-H]-	5.278	0.82	Phenylpropanoids and polyketides	Cinnamic acids and derivatives	Hydroxycinnamic acids and derivatives	2.26999	1.18268	0.02456	1.38386	up
Com_4384_pos	Isoferulaldehyde	P	C10H10O3	178.063	179.07	0.19958	[M+H]+	6.459	0.79	Benzenoids	Phenols	Methoxyphenols	2.16485	1.11427	0.000450084	1.62476	up
Com_3066_pos	Malabaricone C	P	C21H26O5	358.178	381.167	0.69885	[M+Na]+	6.3	0.58	Organic oxygen compounds	Organooxygen compounds	Carbonyl compounds	4.08269	2.02952	0.0467412	1.5758	up
Com_954_pos	3,4,5-Trimethoxycinnamic acid	P	C12H14O5	238.084	221.081	0.04503	[M+H-H2O]+	5.55	0.97	Phenylpropanoids and polyketides	Cinnamic acids and derivatives	Hydroxycinnamic acids and derivatives	0.489146	-1.03166	0.0291536	1.74482	down
Com_4897_pos	4-hydroxybenzoic acid-4-O-sulphate	P	C7H6O6S	217.989	218.996	0.96507	[M+H]+	1.143	-	Organic acids and derivatives	Organic sulfuric acids and derivatives	Arylsulfates	0.400013	-1.32188	0.0185673	1.62642	down
Com_2792_pos	meso-Dihydroguaiaretic acid	P	C20H26O4	330.183	353.17	7.96071	[M+Na]+	7.266	0.58	Lignans, neolignans and related compounds	Dibenzylbutane lignans	-	4.02586	2.0093	0.0220146	1.37448	up

## Sheet: 3. Defense related_sengon
Defense-related differential metabolites
Compound_ID	Name	IonMode	Formula	MolecularWeight	m/z	MassError	Adduct	RT (min)	Score	ClassI	ClassII	ClassIII	FC	log2FC	p value	VIP	Up/Down
SA vs SC
Com_1270_neg	Asperulosidic acid	N	C18H24O12	432.127	431.12	1.09206	[M-H]-	5.233	0.76	Lipids and lipid-like molecules	Prenol lipids	Terpene glycosides	3.19064	1.67385	0.024978	1.67041	up
Com_4138_neg	Verbenabraside A	N	C25H32O12	524.189	523.186	7.12137	[M-H]-	5.836	-	Lipids and lipid-like molecules	Prenol lipids	Terpene glycosides	2.33846	1.22556	0.0451709	1.50293	up
Com_2588_neg	(Z)-Octadec-12-ene-8,10-diynoic acid	N	C18H26O2	274.193	273.186	1.52272	[M-H]-	7.486	0.73	Lipids and lipid-like molecules	Fatty Acyls	Fatty acids and conjugates	2.72191	1.44462	0.0457102	1.14579	up
Com_4292_neg	Hesperidin	N	C28H34O15	610.19	609.182	0.0511	[M-H]-	5.269	0.56	Phenylpropanoids and polyketides	Flavonoids	Flavonoid glycosides	0.148299	-2.75342	0.0459192	1.59149	down
Com_436_neg	Iriflophenone	N	C13H10O5	246.053	227.033	9.26879	[M-H-H2O]-	9.158	0.74	Benzenoids	Benzene and substituted derivatives	Benzophenones	0.209587	-2.25438	0.0100076	1.62549	down
Com_4014_neg	Lantanoic acid	N	C30H44O5	484.319	483.314	4.92409	[M-H]-	9.163	0.59	Lipids and lipid-like molecules	Prenol lipids	Triterpenoids	0.273971	-1.86791	0.0165514	1.62762	down
Com_6407_pos	4-O-beta-D-Glucopyranosylfagomine	P	C12H23NO8	309.142	310.149	1.28761	[M+H]+	5.028	0.50	Organic oxygen compounds	Organooxygen compounds	Carbohydrates and carbohydrate conjugates	4.48239	2.16427	0.00616738	1.62098	up
Com_3472_pos	Asperulosidic acid methyl ester	P	C19H26O12	446.142	469.131	0.62314	[M+Na]+	5.248	0.61	Lipids and lipid-like molecules	Prenol lipids	Terpene glycosides	3.48004	1.7991	0.0373625	1.72439	up
Com_3960_pos	trans-2-Octenoic acid	P	C8H14O2	142.099	143.107	0.70073	[M+H]+	5.552	0.95	Lipids and lipid-like molecules	Fatty Acyls	Fatty acids and conjugates	3.47651	1.79764	0.0114923	1.88136	up
Com_8323_pos	Isoamoritin	P	C31H38O6	506.267	507.269	9.58345	[M+H]+	9.207	-	Phenylpropanoids and polyketides	Flavonoids	Flavans	0.266636	-1.90706	0.0159545	1.62041	down
Com_6995_pos	Zapotin	P	C19H18O6	342.11	343.119	3.11473	[M+H]+	4.951	-	Phenylpropanoids and polyketides	Flavonoids	O-methylated flavonoids	0.38063	-1.39354	0.0323775	1.68073	down
Com_7690_pos	Mallotophenone	P	C21H24O8	404.147	405.152	4.88504	[M+H]+	5.03	0.56	Benzenoids	Benzene and substituted derivatives	Diphenylmethanes	0.408439	-1.29181	0.027902	1.96277	down
Com_7799_pos	2-Phenylethyl beta-primeveroside	P	C19H28O10	416.168	417.174	4.04839	[M+H]+	5.581	0.73	Organic oxygen compounds	Organooxygen compounds	Carbohydrates and carbohydrate conjugates	0.471204	-1.08558	0.0384216	1.40554	down
Com_8360_pos	Segetalin G	P	C25H38N6O6	518.285	519.292	0.59341	[M+H]+	6.656	0.88	Organic acids and derivatives	Carboxylic acids and derivatives	Amino acids, peptides, and analogues	0.271329	-1.88188	0.0400377	1.42671	down
Com_1293_pos	Genipin	P	C11H14O5	226.084	249.071	8.27291	[M+Na]+	1.43	0.59	Lipids and lipid-like molecules	Prenol lipids	Monoterpenoids	0.165292	-2.59691	0.0319672	1.30676	down
Com_3731_neg	Dendronobiloside B	N	C21H38O8	418.257	417.25	1.18668	[M-H]-	6.795	0.96	Lipids and lipid-like molecules	Prenol lipids	Terpene glycosides	40.8694	5.35295	0.00258303	1.80306	up
Com_3835_neg	Bungeiside D	N	C19H26O12	446.142	445.135	0.79941	[M-H]-	5.229	0.71	Organic oxygen compounds	Organooxygen compounds	Carbohydrates and carbohydrate conjugates	5.55609	2.47407	0.0389809	1.71483	up
Com_4087_neg	Eurostoside	N	C24H28O12	508.158	507.151	0.7953	[M-H]-	5.324	0.58	Lipids and lipid-like molecules	Prenol lipids	Terpene glycosides	5.29581	2.40485	0.0112659	1.94817	up
Com_3793_neg	Dictamnoside I	N	C21H38O9	434.252	433.245	0.58244	[M-H]-	5.757	0.79	Lipids and lipid-like molecules	Prenol lipids	Terpene glycosides	3.88093	1.9564	0.035889	1.53074	up
Com_3904_neg	Sibiricose A3	N	C19H26O13	462.137	461.13	0.53077	[M-H]-	5.037	0.53	Organic oxygen compounds	Organooxygen compounds	Carbohydrates and carbohydrate conjugates	3.70457	1.88931	0.0202117	1.16545	up
Com_2754_neg	Itoside L	N	C12H20O8	292.116	291.109	0.99983	[M-H]-	4.996	0.93	Organic oxygen compounds	Organooxygen compounds	Carbohydrates and carbohydrate conjugates	3.59148	1.84458	0.0241486	1.47681	up
Com_4114_neg	Tricalysioside M	N	C26H44O10	516.293	515.287	0.84964	[M-H]-	5.795	-	Lipids and lipid-like molecules	Prenol lipids	Terpene glycosides	3.55515	1.82991	0.0400716	1.67066	up
Com_3719_neg	Dendroside C	N	C21H36O8	416.241	415.234	1.59713	[M-H]-	5.807	0.85	Lipids and lipid-like molecules	Prenol lipids	Terpene glycosides	3.23338	1.69304	0.0223423	1.54622	up
Com_1237_neg	Sesamoside	N	C17H24O12	420.127	401.11	1.29923	[M-H-H2O]-	4.927	0.52	Organic oxygen compounds	Organooxygen compounds	Carbohydrates and carbohydrate conjugates	2.98805	1.5792	0.0208033	1.80286	up
Com_4134_neg	Tricornoside A	N	C24H28O13	524.153	523.144	3.48353	[M-H]-	1.393	-	Organic oxygen compounds	Organooxygen compounds	Carbohydrates and carbohydrate conjugates	2.94781	1.55964	0.0323534	1.65278	up
Com_4175_neg	Alangionoside O	N	C24H42O13	538.263	537.256	1.42114	[M-H]-	5.566	0.65	Lipids and lipid-like molecules	Prenol lipids	Terpene glycosides	2.62952	1.3948	0.0110395	1.62867	up
Com_4171_neg	Ajubractin C	N	C29H44O9	536.299	535.292	1.08309	[M-H]-	6.697	0.92	Organic acids and derivatives	Carboxylic acids and derivatives	Tricarboxylic acids and derivatives	13.0811	3.70941	0.0188657	1.23251	up
Com_3933_neg	Silandrin	N	C25H22O9	466.126	465.123	7.71294	[M-H]-	4.816	0.53	Lignans, neolignans and related compounds	Flavonolignans	-	5.9476	2.57231	0.0446441	1.72452	up
Com_571_neg	Crenulatin	N	C11H20O6	248.126	247.119	1.0714	[M-H]-	4.995	0.77	Organic oxygen compounds	Organooxygen compounds	Carbohydrates and carbohydrate conjugates	4.28845	2.10046	0.0259542	1.52388	up
Com_4253_neg	Hordatine B	N	C29H40N8O5	580.312	579.303	2.94281	[M-H]-	5.749	0.69	Phenylpropanoids and polyketides	2-arylbenzofuran flavonoids	-	2.46285	1.30033	0.0293985	1.77149	up
Com_4057_neg	Globulusin B	N	C23H30O12	498.174	497.167	1.69297	[M-H]-	5.619	0.85	Lipids and lipid-like molecules	Prenol lipids	Terpene glycosides	2.42664	1.27896	0.0297604	1.6427	up
Com_8447_pos	Forskoditerpenoside E	P	C28H44O10	540.293	541.298	4.84771	[M+H]+	5.857	0.59	Lipids and lipid-like molecules	Prenol lipids	Triterpenoids	4.65676	2.21932	0.0405561	1.81876	up
Com_570_neg	Magnolol	N	C18H18O2	266.131	247.112	2.17678	[M-H-H2O]-	4.96	0.51	Benzenoids	Benzene and substituted derivatives	Biphenyls and derivatives	0.292087	-1.77553	0.0122641	1.47212	down
Com_4282_neg	Cinnafragrin D	N	C34H46O9	598.314	597.306	2.09651	[M-H]-	9.393	0.89	Organic acids and derivatives	Carboxylic acids and derivatives	Dicarboxylic acids and derivatives	0.325819	-1.61786	0.00969933	1.64545	down
Com_4011_neg	Ardisiaquinone E	N	C29H40O6	484.282	483.273	5.23849	[M-H]-	9.16	0.98	Benzenoids	Phenols	Benzenediols	0.271983	-1.87841	0.0158282	1.6249	down
Com_7117_pos	Leonotin	P	C20H28O5	348.194	349.198	7.65262	[M+H]+	6.855	0.77	Organoheterocyclic compounds	Lactones	Gamma butyrolactones	4.78676	2.25905	0.0459642	1.64583	up
Com_3537_pos	Isocyasterone	P	C29H44O8	520.304	503.298	4.90002	[M+H-H2O]+	7.308	0.57	Lipids and lipid-like molecules	Prenol lipids	Triterpenoids	0.238167	-2.06995	0.0048007	1.32358	down
SP vs SC
Com_436_neg	Iriflophenone	N	C13H10O5	246.053	227.033	9.26879	[M-H-H2O]-	9.158	0.74	Benzenoids	Benzene and substituted derivatives	Benzophenones	0.228842	-2.12758	0.0186918	1.6992	down
Com_4014_neg	Lantanoic acid	N	C30H44O5	484.319	483.314	4.92409	[M-H]-	9.163	0.59	Lipids and lipid-like molecules	Prenol lipids	Triterpenoids	0.305799	-1.70935	0.022544	1.61495	down
Com_6407_pos	4-O-beta-D-Glucopyranosylfagomine	P	C12H23NO8	309.142	310.149	1.28761	[M+H]+	5.028	0.50	Organic oxygen compounds	Organooxygen compounds	Carbohydrates and carbohydrate conjugates	5.88208	2.55633	0.0360517	1.70536	up
Com_8323_pos	Isoamoritin	P	C31H38O6	506.267	507.269	9.58345	[M+H]+	9.207	-	Phenylpropanoids and polyketides	Flavonoids	Flavans	0.283643	-1.81785	0.0392661	1.55138	down
Com_7799_pos	2-Phenylethyl beta-primeveroside	P	C19H28O10	416.168	417.174	4.04839	[M+H]+	5.581	0.73	Organic oxygen compounds	Organooxygen compounds	Carbohydrates and carbohydrate conjugates	0.374266	-1.41786	0.0209657	1.70476	down
Com_8360_pos	Segetalin G	P	C25H38N6O6	518.285	519.292	0.59341	[M+H]+	6.656	0.88	Organic acids and derivatives	Carboxylic acids and derivatives	Amino acids, peptides, and analogues	0.179141	-2.48083	0.0366908	1.81315	down
Com_1698_neg	4-Isopentylphenol	N	C11H16O	164.12	163.113	1.31166	[M-H]-	6.851	0.79	Benzenoids	Phenols	1-hydroxy-2-unsubstituted benzenoids	3.58373	1.84146	0.0418762	1.69573	up
Com_2219_neg	4-O-methylolivetolcarboxylic acid	N	C13H18O4	238.121	237.114	1.49339	[M-H]-	6.815	0.57	Benzenoids	Benzene and substituted derivatives	Benzoic acids and derivatives	3.00342	1.58661	0.0474264	1.62171	up
Com_4138_neg	Verbenabraside A	N	C25H32O12	524.189	523.186	7.12137	[M-H]-	5.836	-	Lipids and lipid-like molecules	Prenol lipids	Terpene glycosides	2.14412	1.10039	0.0457195	1.48354	up
Com_2588_neg	(Z)-Octadec-12-ene-8,10-diynoic acid	N	C18H26O2	274.193	273.186	1.52272	[M-H]-	7.486	0.73	Lipids and lipid-like molecules	Fatty Acyls	Fatty acids and conjugates	4.85111	2.27831	0.0273414	1.93107	up
Com_4292_neg	Hesperidin	N	C28H34O15	610.19	609.182	0.0511	[M-H]-	5.269	0.56	Phenylpropanoids and polyketides	Flavonoids	Flavonoid glycosides	0.120211	-3.05636	0.032553	1.87721	down
Com_3870_neg	Leucopelargonidin 3-O-glucoside	N	C21H24O11	452.132	451.123	3.71344	[M-H]-	1.344	0.65	Phenylpropanoids and polyketides	Flavonoids	Flavonoid glycosides	0.340417	-1.55462	0.000696856	1.83527	down
Com_4009_neg	Segetalin B	N	C24H32N6O5	484.243	483.232	8.88753	[M-H]-	9.165	0.54	Organic acids and derivatives	Carboxylic acids and derivatives	Amino acids, peptides, and analogues	0.319831	-1.64462	0.0290483	1.75701	down
Com_2619_neg	N-(E-4-coumaroyl)-aspartate	N	C13H13NO6	279.074	278.067	1.26138	[M-H]-	5.277	0.70	Organic acids and derivatives	Carboxylic acids and derivatives	Amino acids, peptides, and analogues	0.29268	-1.77261	0.045986	1.51046	down
Com_6562_pos	Coumanolignan	P	C21H18O3	318.126	319.132	3.72059	[M+H]+	5.446	0.76	Phenylpropanoids and polyketides	Coumarins and derivatives	-	0.11326	-3.14229	0.0183432	1.60856	down
Com_8251_pos	Rubraflavone D	P	C30H32O6	488.22	489.231	6.97805	[M+H]+	5.693	-	Phenylpropanoids and polyketides	Flavonoids	Flavones	0.389208	-1.36139	0.0395515	1.80572	down
Com_3731_neg	Dendronobiloside B	N	C21H38O8	418.257	417.25	1.18668	[M-H]-	6.795	0.96	Lipids and lipid-like molecules	Prenol lipids	Terpene glycosides	34.1803	5.09509	0.00384127	1.77446	up
Com_4087_neg	Eurostoside	N	C24H28O12	508.158	507.151	0.7953	[M-H]-	5.324	0.58	Lipids and lipid-like molecules	Prenol lipids	Terpene glycosides	3.08007	1.62296	0.00316679	1.41626	up
Com_2754_neg	Itoside L	N	C12H20O8	292.116	291.109	0.99983	[M-H]-	4.996	0.93	Organic oxygen compounds	Organooxygen compounds	Carbohydrates and carbohydrate conjugates	4.5801	2.19538	0.0268242	1.79623	up
Com_3719_neg	Dendroside C	N	C21H36O8	416.241	415.234	1.59713	[M-H]-	5.807	0.85	Lipids and lipid-like molecules	Prenol lipids	Terpene glycosides	4.21379	2.07512	0.0150804	2.02202	up
Com_4171_neg	Ajubractin C	N	C29H44O9	536.299	535.292	1.08309	[M-H]-	6.697	0.92	Organic acids and derivatives	Carboxylic acids and derivatives	Tricarboxylic acids and derivatives	78.8364	6.30079	0.0266163	2.04127	up
Com_571_neg	Crenulatin	N	C11H20O6	248.126	247.119	1.0714	[M-H]-	4.995	0.77	Organic oxygen compounds	Organooxygen compounds	Carbohydrates and carbohydrate conjugates	5.41444	2.43681	0.020393	1.81653	up
Com_570_neg	Magnolol	N	C18H18O2	266.131	247.112	2.17678	[M-H-H2O]-	4.96	0.51	Benzenoids	Benzene and substituted derivatives	Biphenyls and derivatives	0.23196	-2.10806	0.0177126	1.9221	down
Com_4282_neg	Cinnafragrin D	N	C34H46O9	598.314	597.306	2.09651	[M-H]-	9.393	0.89	Organic acids and derivatives	Carboxylic acids and derivatives	Dicarboxylic acids and derivatives	0.344641	-1.53684	0.0207212	1.69128	down
Com_4011_neg	Ardisiaquinone E	N	C29H40O6	484.282	483.273	5.23849	[M-H]-	9.16	0.98	Benzenoids	Phenols	Benzenediols	0.3003	-1.73552	0.0213496	1.62768	down
Com_7117_pos	Leonotin	P	C20H28O5	348.194	349.198	7.65262	[M+H]+	6.855	0.77	Organoheterocyclic compounds	Lactones	Gamma butyrolactones	4.44278	2.15146	0.0145124	1.6092	up
Com_3537_pos	Isocyasterone	P	C29H44O8	520.304	503.298	4.90002	[M+H-H2O]+	7.308	0.57	Lipids and lipid-like molecules	Prenol lipids	Triterpenoids	0.118931	-3.0718	0.0266284	1.94427	down
Com_1878_neg	3-Dehydroquinic acid	N	C7H10O6	190.048	189.039	7.68677	[M-H]-	5.311	0.58	Organic acids and derivatives	Hydroxy acids and derivatives	Alpha hydroxy acids and derivatives	24.5364	4.61685	0.000252623	1.9583	up
