# Supplementary material for: Beneficial fungi reprogram tree metabolism toward growth and stress-associated pathways
Source: Appl Environ Microbiol. 2026 Jun 18;92(7):e00412-26. doi: 10.1128/aem.00412-26 (PMC13390345; doi:10.1128/aem.00412-26)
Supplement: Supplemental tables — Tables S1 to S4. [file aem.00412-26-s0006.xlsx]

## Sheet: Table S1
Supplementary Table S1. Growth parameters of sengon treated with POT1 and AAT1 at monthly intervals
	1st month					2nd month					3rd month					4th month
		Control	POT1	AAT1			Control	POT1	AAT1			Control	POT1	AAT1			Control	POT1	AAT1
	Plant height	10.5 ± 2.59	15.17 ± 2.79	14 ± 2.10		Plant height	30.5 ± 8.09	40.17 ± 5.56	34.5 ± 7.12		Plant height	74.5 ± 11.78	82.17 ± 9.99	82.17 ± 10.26		Plant height	108.7 ± 19.36	118.8 ± 13.56	119.3 ± 15.37
	p value		0.0132	0.0277		p value		0.0366	0.3848		p value		0.2519	0.257		p value		0.3168	0.3153
	Leaf number	7.333 ± 1.37	8 ± 1.09	7.167 ± 0.41		Leaf number	9.667 ± 1.03	9.667 ± 1.21	9 ± 2.00		Leaf number	10.33 ± 1.21	11 ± 1.41	11.33 ± 1.63		Leaf number	7.833 ± 1.33	9.5 ± 1.64	10.33 ± 2.58
	p value		0.373	0.7805		p value		>0.9999	0.4848		p value		0.401	0.256		p value		0.0822	0.0612

## Sheet: Table S2
Supplementary Table S2. Growth parameters of sengon treated with POT1 and AAT1 after 6 months post inoculation
	6th month
		Control	POT1	AAT1
	Plant height	144.3 ± 26.32	148.7 ± 16.39	167 ± 26.07
	p value		0.7392	0.1648
	Leaf number	8.167 ± 1.472	8.5 ± 2.429	12.33 ± 1.506
	p value		0.7796	0.0007
	Shoot weight	42.76 ± 11.87	42.14 ± 11.27	61.86 ± 14.34
	p value		0.9287	0.0307
	Leaf weight	32.23 ± 9.632	37.51 ± 17.20	48.17 ± 9.741
	p value		0.5261	0.0172
	Root weight	16.22 ± 6.403	20.39 ± 2.950	25.72 ± 5.843
	p value		0.1785	0.0229
	Chlorophyll content	41.42 ± 5.512	38.02 ± 4.908	41.52 ± 6.951
	p value		0.2855	0.9785

## Sheet: Table S3
Supplementary Table S3. Effect of fungal treatment on nutrient element composition of sengon
		Leaf				Stem				Root
		Control	POT1	AAT1		Control	POT1	AAT1		Control	POT1	AAT1
	C	42.87 ± 0.539	44.12 ± 0.454	44.13 ± 0.170		42.93 ± 0.733	43.51 ± 0.277	44.14 ± 0.688		43.94 ± 0.940	43.18 ± 0.660	43.35 ± 0.591
	p value		0.0286	0.027			0.3681	0.0341			0.2103	0.3644
	H	6.111 ± 0.079	6.12 ± 0.131	6.11 ± 0.128		5.758 ± 0.026	5.78 ± 0.026	5.923 ± 0.100		5.909 ± 0.047	5.813 ± 0.032	5.837 ± 0.025
	p value		0.9864	0.9997			0.9141	0.0324			0.2511	0.4305
	N	3.24 ± 0.288	3.4 ± 0.265	3.58 ± 0.046		0.97 ± 0.469	0.9667 ± 0.233	1.097 ± 0.237		0.7767 ± 0.177	2.19 ± 0.464	2.023 ± 0.304
	p value		0.7409	0.3013			0.9999	0.8259			<0.0001	0.0001
	S	0.1467 ± 0.035	0.1737 ± 0.003	0.1613 ± 0.007		0.1597 ± 0.046	0.1137 ± 0.029	0.122 ± 0.010		0.2037 ± 0.032	0.436 ± 0.067	0.2397 ± 0.027
	p value		0.535	0.8213			0.1995	0.32			<0.0001	0.3493
	Ca	12601 ± 3087	1258 ± 1868	13724 ± 1870		7137 ± 1190	8159 ± 1029	8350 ± 1462		3712 ± 1169	4956 ± 740	5629 ± 1562
	p value		0.9999	0.6336			0.6822	0.5903			0.5757	0.2995
	Co	0.2111 ± 0.084	0.2111 ± 0.012	0.2548 ± 0.029		0.2831 ± 0.145	0.3217 ± 0.109	0.2163 ± 0.032		0.1521 ± 0.018	0.4269 ± 0.087	0.4203 ± 0.123
	p value		>0.9999	0.7571		0.803	0.5384				0.0018	0.0022
	Cu	2.669 ± 0.499	4.838 ± 2.791	4.768 ± 0.581		4.08 ± 0.663	3.478 ± 0.904	3.801 ± 0.205		4.458 ± 0.310	10.15 ± 1.297	12.93 ± 2.172
	p value		0.1114	0.1251			0.807	0.9538			0.0001	<0.0001
	Fe	96.72 ± 50.57	119 ± 18.40	157 ± 28.16		76.99 ± 32.22	92.47 ± 49.15	80.12 ± 10.91		57.67 ± 9.57	247.2 ± 54.12	225.3 ± 80.86
	p value		0.7408	0.1807			0.871	0.9943			<0.0001	0.0003
	K	12579 ± 1754	15545 ± 2144	15345 ± 2542		12809 ± 2583	12410 ± 455	10461 ± 1868		10185 ± 1481	19160 ± 2466	15676 ± 1220
	p value		0.1383	0.1723			0.9553	0.2654			<0.0001	0.0054
	Mg	2367 ± 108	2658 ± 596	2783 ± 121		1089 ± 184	920.7 ± 90	1185 ± 148		984.3 ± 374	1655 ± 584	1962 ± 327
	p value		0.4816	0.2529			0.7717	0.9159			0.0476	0.0045
	Mn	148.3 ± 21.6	158.9 ± 46.8	186.5 ± 23.2		14.28 ± 0.98	21.74 ± 1.64	23.21 ± 6.72		12.79 ± 2.09	45.43 ± 5.22	38.73 ± 13.79
	p value		0.7374	0.0514			0.8562	0.8028			0.1007	0.2104
	Mo	2.256 ± 0.453	2.651 ± 1.264	4.238 ± 1.055		34.34 ± 8.107	23.08 ± 8.306	18.73 ± 8.888		5.993 ± 2.392	5.151 ± 1.524	7.215 ± 4.032
	p value		0.9936	0.8542			0.0291	0.0032			0.9713	0.941
	Na	492.1 ± 82.62	581.2 ± 130.25	556.2 ± 203.52		546.6 ± 207.47	647.7 ± 96.46	600.1 ± 79.48		794.7 ± 125.00	959.6 ± 78.84	909 ± 120.84
	p value		0.6334	0.7835			0.5612	0.8421			0.2493	0.4846
	P	2215 ± 208.41	1835 ± 344.77	2192 ± 65.33		2944 ± 868.87	3216 ± 168.06	3241 ± 439.81		3372 ± 531.59	4996 ± 1165.38	5404 ± 1351.67
	p value		0.7438	0.9988			0.8564	0.8321			0.0229	0.0051
	Zn	19.31 ± 1.69	25.44 ± 5.30	22.22 ± 1.63		31.53 ± 11.05	20.22 ± 1.01	18.04 ± 5.29		23.23 ± 8.32	65.11 ± 17.23	57.34 ± 8.56
	p value		0.578	0.876			0.1948	0.111			<0.0001	0.0002

## Sheet: Table S4
Supplementary Table S4. List of primers used for genotyping of A. aculeatus TLL1 (AAT1)
	Fungal marker genes	Primer Name	Sequence		Reference
	Internal transcribed spacer region of rDNA (ITS)	ITS1	5' -TCCGTAGGTGAACCTGCGG- 3'	F	[1]
		ITS4	5' -TCCTCCGCTTATTGATATGC- 3'	R
	28S Nuclear large subunit rDNA (LSU)	LROR	5' -ACCCGCTGAACTTAAGC- 3'	F	[2]
		LR6	5' -CGCCAGTTCTGCTTACC- 3'	R
	Translation elongation factor 1-alpha (TEF1α)	EF1-1018F	5' -GAYTTCATCAAGAACATGAT- 3'	F	[3]
		EF1-1620R	5' -GACGTTGAADCCRACRTTGTC- 3'	R
	Beta-tubulin (BenA)	Bt2a	5' -GGTAACCAAATCGGTGCTGCTTTC- 3'	F	[4]
		Bt2b	5' -ACCCTCAGTGTAGTGACCCTTGGC- 3'	R
	Mini chromosome maintenance protein (MCM7)	MCM7-709for	5' -ACNMGNGTNTCVGAYGTHAARCC- 3'	F	[5,6]
		MCM7-1348rev	5' -GATTTDGCIACICCIGGRTCWCCCAT- 3'	R
	References
1	White, T.J., et al., Amplification and direct sequencing of fungal ribosomal RNA genes for phylogenetics. PCR protocols: a guide to methods and applications, 1990. 18(1): p. 315-322.
2	Vilgalys, R. and M. Hester, Rapid genetic identification and mapping of enzymatically amplified ribosomal DNA from several Cryptococcus species. Journal of bacteriology, 1990. 172(8): p. 4238-4246.
3	Stielow, J.B., et al., One fungus, which genes? Development and assessment of universal primers for potential secondary fungal DNA barcodes. Persoonia-Molecular Phylogeny and Evolution of Fungi, 2015. 35(1): p. 242-263.
4	Glass, N.L. and G.C. Donaldson, Development of primer sets designed for use with the PCR to amplify conserved genes from filamentous ascomycetes. Applied and environmental microbiology, 1995. 61(4): p. 1323-1330.
5	Schmitt, I., et al., New primers for promising single-copy genes in fungal phylogenetics and systematics. Persoonia-Molecular Phylogeny and Evolution of Fungi, 2009. 23(1): p. 35-40.
6	Raja, H., et al., Testing the phylogenetic utility of MCM7 in the Ascomycota. MycoKeys, 2011. 1: p. 63-94.
